# Supplementary material for: 4β-Hy­droxy-12,13-ep­oxy­trichothec-9-ene
Source: Acta Crystallogr Sect E Struct Rep Online. 2012 Mar 28;68(Pt 4):o1195. doi: 10.1107/S1600536812012408 (PMC3344132; doi:10.1107/S1600536812012408)
Supplement: Supplementary file 1 [file e-68-o1195-sup1.cif]

##############################################################################
#                                                                            #
# This CIF contains the data in a paper accepted for publication in          #
# Acta Crystallographica Section E. It conforms to the requirements of       #
# Notes for Authors for Acta Crystallographica Section E, and has been       #
# peer reviewed under the auspices of the IUCr Commission on Journals.       #
#                                                                            #
# Full details of the Crystallographic Information File format               #
# are given in the paper "The Crystallographic Information File (CIF):       #
# a New Standard Archive File for Crystallography" by S. R. Hall, F. H.      #
# Allen and I. D. Brown [Acta Cryst. (1991), A47, 655-685].                  #
#                                                                            #
# The current version of the core CIF dictionary is obtainable from          #
# ftp://ftp.iucr.org/pub/cif_core.dic.                                       #
#                                                                            #
# Software is freely available for graphical display of the structure(s)     #
# in this CIF. For information consult the CIF software page                 #
# http://www.iucr.org/resources/cif/software.                                #
#                                                                            #
# This file may be used for bona fide research purposes within the           #
# scientific community so long as proper attribution is given to the journal # 
# article from which it was obtained.                                        #
#                                                                            #
##############################################################################
data_I
_audit_creation_method     SHELXL-97
_chemical_name_systematic
;
4\b-Hydroxy-12,13-epoxytrichothec-9-ene
;
_chemical_name_common     ?
_chemical_formula_moiety     'C15 H22 O3'
_chemical_formula_sum     'C15 H22 O3'
_chemical_formula_iupac     'C15 H22 O3'
_chemical_formula_weight     250.33
_chemical_melting_point     ?
_symmetry_cell_setting     orthorhombic
_symmetry_space_group_name_H-M     'P 21 21 21'
_symmetry_space_group_name_Hall     'P 2ac 2ab'
loop_
    _symmetry_equiv_pos_as_xyz
    'x, y, z'
    '-x+1/2, -y, z+1/2'
    'x+1/2, -y+1/2, -z'
    '-x, y+1/2, -z+1/2'
_cell_length_a     7.0236(5)
_cell_length_b     12.0644(10)
_cell_length_c     32.475(2)
_cell_angle_alpha     90.00
_cell_angle_beta     90.00
_cell_angle_gamma     90.00
_cell_volume     2751.8(3)
_cell_formula_units_Z     8
_cell_measurement_reflns_used     15358
_cell_measurement_theta_min     3.0
_cell_measurement_theta_max     27.5
_cell_measurement_temperature     296.0(10)
_exptl_crystal_description     'platelet'
_exptl_crystal_colour     'colourless'
_exptl_crystal_size_max     0.52
_exptl_crystal_size_mid     0.38
_exptl_crystal_size_min     0.10
_exptl_crystal_density_diffrn     1.208
_exptl_crystal_density_meas     ?
_exptl_crystal_density_method     'not measured'
_exptl_crystal_F_000     1088
_exptl_absorpt_coefficient_mu     0.082
_exptl_absorpt_correction_type     none
_exptl_absorpt_process_details     ?
_exptl_absorpt_correction_T_min     ?
_exptl_absorpt_correction_T_max     ?
_exptl_special_details     ?
_diffrn_ambient_temperature     296.0(10)
_diffrn_radiation_type     MoK\a
_diffrn_radiation_wavelength     0.71073
_diffrn_radiation_source     'rolling anode'
_diffrn_radiation_monochromator     graphite
_diffrn_measurement_device_type     'Rigaku R-AXIS RAPID'
_diffrn_measurement_method     \w
_diffrn_detector_area_resol_mean     10.00
_diffrn_reflns_number     22591
_diffrn_reflns_av_R_equivalents     0.0573
_diffrn_reflns_av_sigmaI/netI     0.0318
_diffrn_reflns_theta_min     3.02
_diffrn_reflns_theta_max     25.50
_diffrn_reflns_theta_full     25.50
_diffrn_measured_fraction_theta_max     0.995
_diffrn_measured_fraction_theta_full     0.995
_diffrn_reflns_limit_h_min     -8
_diffrn_reflns_limit_h_max     8
_diffrn_reflns_limit_k_min     -14
_diffrn_reflns_limit_k_max     14
_diffrn_reflns_limit_l_min     -39
_diffrn_reflns_limit_l_max     39
_diffrn_standards_number     ?
_diffrn_standards_interval_count     ?
_diffrn_standards_interval_time     ?
_diffrn_standards_decay_%     ?
_refine_special_details
;
Refinement of <i>F</i>^2^ against ALL reflections. The weighted <i>R</i>-factor
<i>wR</i> and goodness of fit <i>S</i> are based on <i>F</i>^2^, conventional
<i>R</i>-factors <i>R</i> are based on <i>F</i>, with <i>F</i> set to zero for
negative <i>F</i>^2^. The threshold expression of <i>F</i>^2^ >
\s(<i>F</i>^2^) is used only for calculating <i>R</i>-factors(gt) <i>etc</i>.
and is not relevant to the choice of reflections for refinement.
<i>R</i>-factors based on <i>F</i>^2^ are statistically about twice as large
as those based on <i>F</i>, and <i>R</i>- factors based on ALL data will be
even larger.
;
_reflns_number_total     2935
_reflns_number_gt     2054
_reflns_threshold_expression     I>2\s(I)
_refine_ls_structure_factor_coef     Fsqd
_refine_ls_matrix_type     full
_refine_ls_R_factor_all     0.1007
_refine_ls_R_factor_gt     0.0740
_refine_ls_wR_factor_gt     0.2011
_refine_ls_wR_factor_ref     0.2218
_refine_ls_goodness_of_fit_ref     1.051
_refine_ls_restrained_S_all     1.115
_refine_ls_number_reflns     2935
_refine_ls_number_parameters     333
_refine_ls_number_restraints     18
_refine_ls_hydrogen_treatment     constr
_refine_ls_weighting_scheme     calc
_refine_ls_weighting_details
         'calc w=1/[\s^2^(Fo^2^)+(0.1337P)^2^+0.8125P] where P=(Fo^2^+2Fc^2^)/3'
_atom_sites_solution_hydrogens     geom
_atom_sites_solution_primary     direct
_atom_sites_solution_secondary     difmap
_refine_ls_shift/su_max     0.001
_refine_ls_shift/su_mean     0.000
_refine_diff_density_max     0.502
_refine_diff_density_min     -0.291
_refine_ls_extinction_method     none
_refine_ls_extinction_coef     ?
loop_
    _atom_type_symbol
    _atom_type_description
    _atom_type_scat_dispersion_real
    _atom_type_scat_dispersion_imag
    _atom_type_scat_source
    'C' 'C' 0.0033 0.0016
                         'International Tables Vol C Tables 4.2.6.8 and 6.1.1.4'
    'H' 'H' 0.0000 0.0000
                         'International Tables Vol C Tables 4.2.6.8 and 6.1.1.4'
    'O' 'O' 0.0106 0.0060
                         'International Tables Vol C Tables 4.2.6.8 and 6.1.1.4'
_computing_data_collection     'PROCESS-AUTO (Rigaku, 1998)'
_computing_cell_refinement     'PROCESS-AUTO (Rigaku, 1998)'
_computing_data_reduction     'CrystalStructure (Rigaku/MSC, 2005)'
_computing_structure_solution     'SHELXS97 (Sheldrick, 2008)'
_computing_structure_refinement     'SHELXL97 (Sheldrick, 2008)'
_computing_molecular_graphics     'ORTEP-3 for Windows (Farrugia, 1997)'
_computing_publication_material     'WinGX (Farrugia, 1999)'
loop_
    _atom_site_type_symbol
    _atom_site_label
    _atom_site_fract_x
    _atom_site_fract_y
    _atom_site_fract_z
    _atom_site_U_iso_or_equiv
    _atom_site_adp_type
    _atom_site_calc_flag
    _atom_site_refinement_flags
    _atom_site_occupancy
    _atom_site_symmetry_multiplicity
    _atom_site_disorder_assembly
    _atom_site_disorder_group
    O O1A -0.0483(4) 0.2711(3) 0.22098(10) 0.0508(9) Uani d . 1 1 . .
    O O2A 0.5717(4) 0.2768(4) 0.25029(12) 0.0615(10) Uani d . 1 1 . .
    H H1A 0.6610 0.2602 0.2352 0.092 Uiso calc R 1 1 . .
    O O3A 0.2507(7) 0.1261(4) 0.29715(13) 0.0810(14) Uani d . 1 1 . .
    C C2A 0.0776(7) 0.2677(5) 0.25615(16) 0.0524(13) Uani d . 1 1 . .
    H H2A 0.0085 0.2823 0.2818 0.063 Uiso calc R 1 1 . .
    C C3A 0.2507(7) 0.3429(5) 0.25198(18) 0.0546(13) Uani d . 1 1 . .
    H H3A1 0.3002 0.3622 0.2789 0.066 Uiso calc R 1 1 . .
    H H3A2 0.2168 0.4107 0.2377 0.066 Uiso calc R 1 1 . .
    C C4A 0.4007(6) 0.2775(4) 0.22718(18) 0.0505(12) Uani d . 1 1 . .
    H H4A 0.4218 0.3128 0.2004 0.061 Uiso calc R 1 1 . .
    C C5A 0.3112(7) 0.1593(4) 0.22112(17) 0.0522(12) Uani d . 1 1 . .
    C C6A 0.1846(7) 0.1609(4) 0.18080(16) 0.0510(12) Uani d . 1 1 . .
    C C7A 0.0549(8) 0.0578(5) 0.1773(2) 0.0654(16) Uani d . 1 1 . .
    H H7A1 0.1325 -0.0087 0.1781 0.079 Uiso calc R 1 1 . .
    H H7A2 -0.0316 0.0556 0.2005 0.079 Uiso calc R 1 1 . .
    C C8A -0.0589(9) 0.0597(6) 0.1376(2) 0.0798(19) Uani d . 1 1 . .
    H H8A1 0.0233 0.0370 0.1152 0.096 Uiso calc R 1 1 . .
    H H8A2 -0.1609 0.0058 0.1397 0.096 Uiso calc R 1 1 . .
    C C9A -0.1422(8) 0.1687(6) 0.12756(18) 0.0692(17) Uani d . 1 1 . .
    C C10A -0.0994(8) 0.2585(6) 0.14889(17) 0.0634(15) Uani d . 1 1 . .
    H H10A -0.1655 0.3235 0.1432 0.076 Uiso calc R 1 1 . .
    C C11A 0.0499(7) 0.2611(4) 0.18179(15) 0.0496(12) Uani d . 1 1 . .
    H H11A 0.1265 0.3281 0.1778 0.059 Uiso calc R 1 1 . .
    C C12A 0.1732(7) 0.1567(5) 0.25720(16) 0.0541(12) Uani d . 1 1 . .
    C C13A 0.0998(11) 0.0591(6) 0.2790(2) 0.085(2) Uani d . 1 1 . .
    H H13A -0.0263 0.0639 0.2910 0.102 Uiso calc R 1 1 . .
    H H13B 0.1336 -0.0135 0.2683 0.102 Uiso calc R 1 1 . .
    C C14A 0.4598(9) 0.0678(5) 0.2210(3) 0.084(2) Uani d . 1 1 . .
    H H14A 0.5213 0.0650 0.2474 0.127 Uiso calc R 1 1 . .
    H H14B 0.5528 0.0827 0.2001 0.127 Uiso calc R 1 1 . .
    H H14C 0.3993 -0.0020 0.2156 0.127 Uiso calc R 1 1 . .
    C C15A 0.3130(9) 0.1675(7) 0.1428(2) 0.082(2) Uani d . 1 1 . .
    H H15A 0.2402 0.1935 0.1197 0.122 Uiso calc R 1 1 . .
    H H15B 0.3632 0.0953 0.1368 0.122 Uiso calc R 1 1 . .
    H H15C 0.4160 0.2178 0.1480 0.122 Uiso calc R 1 1 . .
    C C16A -0.2736(10) 0.1729(8) 0.08985(18) 0.091(2) Uani d . 1 1 . .
    H H16A -0.3542 0.2370 0.0916 0.137 Uiso calc R 1 1 . .
    H H16B -0.3508 0.1073 0.0891 0.137 Uiso calc R 1 1 . .
    H H16C -0.1981 0.1771 0.0653 0.137 Uiso calc R 1 1 . .
    O O1B 0.3469(6) 0.2007(4) 0.43814(14) 0.0782(13) Uani d . 1 1 . .
    O O2B 0.6999(7) 0.2956(5) 0.32971(13) 0.0941(16) Uani d . 1 1 . .
    H H1B 0.6615 0.2865 0.3061 0.141 Uiso calc R 1 1 . .
    O O3B 0.7218(12) 0.4044(6) 0.42104(19) 0.133(2) Uani d U 1 1 . .
    C C2B 0.4209(10) 0.2993(6) 0.4174(2) 0.084(2) Uani d . 1 1 . .
    H H2B 0.3637 0.3674 0.4282 0.101 Uiso calc R 1 1 . .
    C C3B 0.4153(10) 0.2959(7) 0.3716(2) 0.092(2) Uani d . 1 1 . .
    H H3B1 0.2993 0.2601 0.3623 0.110 Uiso calc R 1 1 . .
    H H3B2 0.4187 0.3705 0.3605 0.110 Uiso calc R 1 1 . .
    C C4B 0.5840(8) 0.2323(6) 0.35772(17) 0.0691(17) Uani d . 1 1 . .
    H H4B 0.5430 0.1634 0.3444 0.083 Uiso calc R 1 1 . .
    C C5B 0.7004(7) 0.2051(6) 0.39682(16) 0.0596(14) Uani d . 1 1 . .
    C C6B 0.6248(7) 0.0929(5) 0.41599(17) 0.0573(14) Uani d . 1 1 . .
    C C7B 0.7008(10) 0.0739(8) 0.4601(2) 0.098(3) Uani d . 1 1 . .
    H H7B1 0.8389 0.0724 0.4594 0.118 Uiso calc R 1 1 . .
    H H7B2 0.6625 0.1356 0.4774 0.118 Uiso calc R 1 1 . .
    C C8B 0.6291(14) -0.0325(10) 0.4789(3) 0.134(4) Uani d . 1 1 . .
    H H8B1 0.6950 -0.0944 0.4663 0.160 Uiso calc R 1 1 . .
    H H8B2 0.6596 -0.0329 0.5081 0.160 Uiso calc R 1 1 . .
    C C9B 0.4207(12) -0.0483(6) 0.4739(2) 0.083(2) Uani d . 1 1 . .
    C C10B 0.3238(10) 0.0099(5) 0.44710(19) 0.0696(16) Uani d . 1 1 . .
    H H10B 0.1947 -0.0054 0.4443 0.084 Uiso calc R 1 1 . .
    C C11B 0.4075(7) 0.1008(5) 0.42018(17) 0.0545(13) Uani d . 1 1 . .
    H H11B 0.3511 0.0951 0.3927 0.065 Uiso calc R 1 1 . .
    C C12B 0.6341(14) 0.2953(6) 0.4252(2) 0.093(3) Uani d . 1 1 . .
    C C13B 0.7293(19) 0.3454(9) 0.4596(3) 0.136(4) Uani d U 1 1 . .
    H H13C 0.8508 0.3145 0.4679 0.163 Uiso calc R 1 1 . .
    H H13D 0.6511 0.3728 0.4820 0.163 Uiso calc R 1 1 . .
    C C14B 0.9136(10) 0.2066(9) 0.3893(3) 0.103(2) Uani d U 1 1 . .
    H H14D 0.9477 0.2735 0.3751 0.154 Uiso calc R 1 1 . .
    H H14E 0.9485 0.1437 0.3728 0.154 Uiso calc R 1 1 . .
    H H14F 0.9793 0.2034 0.4152 0.154 Uiso calc R 1 1 . .
    C C15B 0.6810(16) -0.0047(7) 0.3889(3) 0.126(4) Uani d . 1 1 . .
    H H15D 0.6592 -0.0727 0.4035 0.189 Uiso calc R 1 1 . .
    H H15E 0.8135 0.0010 0.3819 0.189 Uiso calc R 1 1 . .
    H H15F 0.6060 -0.0040 0.3642 0.189 Uiso calc R 1 1 . .
    C C16B 0.3229(17) -0.1340(7) 0.5011(2) 0.117(3) Uani d . 1 1 . .
    H H16D 0.3350 -0.1126 0.5294 0.176 Uiso calc R 1 1 . .
    H H16E 0.3816 -0.2051 0.4970 0.176 Uiso calc R 1 1 . .
    H H16F 0.1906 -0.1384 0.4939 0.176 Uiso calc R 1 1 . .
loop_
    _atom_site_aniso_label
    _atom_site_aniso_U_11
    _atom_site_aniso_U_22
    _atom_site_aniso_U_33
    _atom_site_aniso_U_12
    _atom_site_aniso_U_13
    _atom_site_aniso_U_23
    O1A 0.0345(16) 0.051(2) 0.066(2) 0.0018(15) 0.0006(16) -0.0087(17)
    O2A 0.0352(16) 0.066(3) 0.083(2) -0.0061(18) 0.0035(19) -0.008(2)
    O3A 0.078(3) 0.077(3) 0.088(3) -0.027(2) -0.027(3) 0.021(2)
    C2A 0.038(2) 0.054(3) 0.065(3) -0.007(2) 0.003(2) -0.014(2)
    C3A 0.041(2) 0.039(3) 0.085(3) 0.002(2) -0.002(3) -0.012(3)
    C4A 0.031(2) 0.041(3) 0.079(3) 0.001(2) 0.002(2) -0.006(3)
    C5A 0.036(2) 0.033(2) 0.088(3) 0.000(2) 0.004(3) -0.005(3)
    C6A 0.038(2) 0.044(3) 0.071(3) 0.000(2) 0.010(2) -0.009(3)
    C7A 0.053(3) 0.043(3) 0.101(4) -0.007(3) 0.001(3) -0.019(3)
    C8A 0.061(3) 0.088(5) 0.090(4) -0.018(4) 0.005(4) -0.033(4)
    C9A 0.055(3) 0.093(5) 0.059(3) -0.007(3) 0.012(3) -0.011(3)
    C10A 0.052(3) 0.072(4) 0.066(3) 0.001(3) 0.006(3) -0.003(3)
    C11A 0.042(2) 0.045(3) 0.061(3) -0.002(2) 0.011(2) -0.002(2)
    C12A 0.044(2) 0.048(3) 0.070(3) -0.008(3) -0.002(3) 0.007(3)
    C13A 0.088(4) 0.079(4) 0.089(4) -0.038(4) -0.021(4) 0.021(4)
    C14A 0.056(3) 0.049(3) 0.148(6) 0.019(3) -0.014(4) -0.021(4)
    C15A 0.052(3) 0.098(5) 0.094(4) -0.008(4) 0.020(3) -0.035(4)
    C16A 0.061(4) 0.149(7) 0.064(3) -0.002(4) 0.005(3) -0.011(4)
    O1B 0.073(3) 0.063(3) 0.099(3) 0.011(2) 0.037(2) 0.010(2)
    O2B 0.072(3) 0.138(5) 0.072(2) -0.031(3) -0.001(2) 0.034(3)
    O3B 0.161(4) 0.117(4) 0.120(4) -0.066(4) 0.010(4) -0.002(3)
    C2B 0.082(4) 0.053(4) 0.117(6) 0.007(3) 0.039(4) -0.003(4)
    C3B 0.067(4) 0.103(6) 0.106(5) 0.005(4) 0.011(4) 0.047(5)
    C4B 0.051(3) 0.095(5) 0.062(3) -0.016(3) -0.004(3) 0.019(3)
    C5B 0.041(3) 0.084(4) 0.054(3) -0.002(3) -0.008(2) 0.010(3)
    C6B 0.047(3) 0.061(3) 0.064(3) 0.011(3) 0.003(3) 0.002(3)
    C7B 0.059(4) 0.136(7) 0.100(5) -0.004(4) -0.021(4) 0.058(5)
    C8B 0.116(7) 0.142(9) 0.143(8) 0.019(7) -0.015(7) 0.078(7)
    C9B 0.105(5) 0.065(4) 0.078(4) -0.007(4) -0.002(4) 0.022(3)
    C10B 0.068(4) 0.063(4) 0.078(4) -0.019(3) -0.003(3) 0.006(3)
    C11B 0.042(3) 0.059(3) 0.062(3) -0.004(2) -0.002(3) 0.002(3)
    C12B 0.140(7) 0.074(5) 0.066(4) -0.058(5) 0.013(4) -0.005(3)
    C13B 0.155(6) 0.133(5) 0.118(5) -0.030(5) -0.003(4) -0.004(4)
    C14B 0.068(3) 0.129(5) 0.112(4) -0.002(4) -0.002(3) 0.022(4)
    C15B 0.156(9) 0.080(5) 0.143(7) 0.028(6) 0.061(7) -0.006(5)
    C16B 0.159(9) 0.090(6) 0.103(5) -0.030(6) 0.003(6) 0.033(5)
_geom_special_details
;
All e.s.d.'s (except the e.s.d. in the dihedral angle between two l.s. planes)
are estimated using the full covariance matrix. The cell e.s.d.'s are taken
into account individually in the estimation of e.s.d.'s in distances, angles
and torsion angles; correlations between e.s.d.'s in cell parameters are only
used when they are defined by crystal symmetry. An approximate (isotropic)
treatment of cell e.s.d.'s is used for estimating e.s.d.'s involving l.s.
planes.
;
loop_
    _geom_bond_atom_site_label_1
    _geom_bond_atom_site_label_2
    _geom_bond_site_symmetry_2
    _geom_bond_distance
    _geom_bond_publ_flag
    O1A C2A . 1.445(6) ?
    O1A C11A . 1.452(6) ?
    O2A C4A . 1.417(6) ?
    O2A H1A . 0.8200 ?
    O3A C12A . 1.454(6) ?
    O3A C13A . 1.458(7) ?
    C2A C12A . 1.499(8) ?
    C2A C3A . 1.523(7) ?
    C2A H2A . 0.9800 ?
    C3A C4A . 1.543(7) ?
    C3A H3A1 . 0.9700 ?
    C3A H3A2 . 0.9700 ?
    C4A C5A . 1.571(7) ?
    C4A H4A . 0.9800 ?
    C5A C14A . 1.519(7) ?
    C5A C12A . 1.521(7) ?
    C5A C6A . 1.583(8) ?
    C6A C15A . 1.531(8) ?
    C6A C11A . 1.535(7) ?
    C6A C7A . 1.547(7) ?
    C7A C8A . 1.515(9) ?
    C7A H7A1 . 0.9700 ?
    C7A H7A2 . 0.9700 ?
    C8A C9A . 1.476(10) ?
    C8A H8A1 . 0.9700 ?
    C8A H8A2 . 0.9700 ?
    C9A C10A . 1.320(9) ?
    C9A C16A . 1.534(8) ?
    C10A C11A . 1.497(7) ?
    C10A H10A . 0.9300 ?
    C11A H11A . 0.9800 ?
    C12A C13A . 1.467(8) ?
    C13A H13A . 0.9700 ?
    C13A H13B . 0.9700 ?
    C14A H14A . 0.9600 ?
    C14A H14B . 0.9600 ?
    C14A H14C . 0.9600 ?
    C15A H15A . 0.9600 ?
    C15A H15B . 0.9600 ?
    C15A H15C . 0.9600 ?
    C16A H16A . 0.9600 ?
    C16A H16B . 0.9600 ?
    C16A H16C . 0.9600 ?
    O1B C11B . 1.405(7) ?
    O1B C2B . 1.462(8) ?
    O2B C4B . 1.440(7) ?
    O2B H1B . 0.8200 ?
    O3B C13B . 1.441(11) ?
    O3B C12B . 1.459(9) ?
    C2B C3B . 1.487(11) ?
    C2B C12B . 1.520(12) ?
    C2B H2B . 0.9800 ?
    C3B C4B . 1.483(10) ?
    C3B H3B1 . 0.9700 ?
    C3B H3B2 . 0.9700 ?
    C4B C5B . 1.545(7) ?
    C4B H4B . 0.9800 ?
    C5B C12B . 1.500(10) ?
    C5B C14B . 1.517(9) ?
    C5B C6B . 1.582(8) ?
    C6B C15B . 1.522(10) ?
    C6B C11B . 1.535(7) ?
    C6B C7B . 1.547(9) ?
    C7B C8B . 1.509(12) ?
    C7B H7B1 . 0.9700 ?
    C7B H7B2 . 0.9700 ?
    C8B C9B . 1.485(13) ?
    C8B H8B1 . 0.9700 ?
    C8B H8B2 . 0.9700 ?
    C9B C10B . 1.309(9) ?
    C9B C16B . 1.523(10) ?
    C10B C11B . 1.521(8) ?
    C10B H10B . 0.9300 ?
    C11B H11B . 0.9800 ?
    C12B C13B . 1.435(12) ?
    C13B H13C . 0.9700 ?
    C13B H13D . 0.9700 ?
    C14B H14D . 0.9600 ?
    C14B H14E . 0.9600 ?
    C14B H14F . 0.9600 ?
    C15B H15D . 0.9600 ?
    C15B H15E . 0.9600 ?
    C15B H15F . 0.9600 ?
    C16B H16D . 0.9600 ?
    C16B H16E . 0.9600 ?
    C16B H16F . 0.9600 ?
loop_
    _geom_angle_atom_site_label_1
    _geom_angle_atom_site_label_2
    _geom_angle_atom_site_label_3
    _geom_angle_site_symmetry_1
    _geom_angle_site_symmetry_3
    _geom_angle
    _geom_angle_publ_flag
    C2A O1A C11A . . 113.6(3) ?
    C4A O2A H1A . . 109.5 ?
    C12A O3A C13A . . 60.5(4) ?
    O1A C2A C12A . . 108.5(4) ?
    O1A C2A C3A . . 113.7(4) ?
    C12A C2A C3A . . 100.2(4) ?
    O1A C2A H2A . . 111.3 ?
    C12A C2A H2A . . 111.3 ?
    C3A C2A H2A . . 111.3 ?
    C2A C3A C4A . . 106.6(4) ?
    C2A C3A H3A1 . . 110.4 ?
    C4A C3A H3A1 . . 110.4 ?
    C2A C3A H3A2 . . 110.4 ?
    C4A C3A H3A2 . . 110.4 ?
    H3A1 C3A H3A2 . . 108.6 ?
    O2A C4A C3A . . 107.8(4) ?
    O2A C4A C5A . . 113.6(4) ?
    C3A C4A C5A . . 104.9(4) ?
    O2A C4A H4A . . 110.1 ?
    C3A C4A H4A . . 110.1 ?
    C5A C4A H4A . . 110.1 ?
    C14A C5A C12A . . 115.1(5) ?
    C14A C5A C4A . . 112.6(4) ?
    C12A C5A C4A . . 100.2(4) ?
    C14A C5A C6A . . 113.2(5) ?
    C12A C5A C6A . . 106.2(4) ?
    C4A C5A C6A . . 108.5(4) ?
    C15A C6A C11A . . 109.8(5) ?
    C15A C6A C7A . . 109.2(5) ?
    C11A C6A C7A . . 105.8(4) ?
    C15A C6A C5A . . 109.7(4) ?
    C11A C6A C5A . . 109.8(4) ?
    C7A C6A C5A . . 112.5(5) ?
    C8A C7A C6A . . 111.2(5) ?
    C8A C7A H7A1 . . 109.4 ?
    C6A C7A H7A1 . . 109.4 ?
    C8A C7A H7A2 . . 109.4 ?
    C6A C7A H7A2 . . 109.4 ?
    H7A1 C7A H7A2 . . 108.0 ?
    C9A C8A C7A . . 114.3(5) ?
    C9A C8A H8A1 . . 108.7 ?
    C7A C8A H8A1 . . 108.7 ?
    C9A C8A H8A2 . . 108.7 ?
    C7A C8A H8A2 . . 108.7 ?
    H8A1 C8A H8A2 . . 107.6 ?
    C10A C9A C8A . . 121.6(6) ?
    C10A C9A C16A . . 121.9(7) ?
    C8A C9A C16A . . 116.4(6) ?
    C9A C10A C11A . . 123.5(6) ?
    C9A C10A H10A . . 118.3 ?
    C11A C10A H10A . . 118.3 ?
    O1A C11A C10A . . 107.1(4) ?
    O1A C11A C6A . . 112.1(4) ?
    C10A C11A C6A . . 113.6(4) ?
    O1A C11A H11A . . 107.9 ?
    C10A C11A H11A . . 107.9 ?
    C6A C11A H11A . . 107.9 ?
    O3A C12A C13A . . 59.9(4) ?
    O3A C12A C2A . . 114.5(5) ?
    C13A C12A C2A . . 124.8(5) ?
    O3A C12A C5A . . 117.0(4) ?
    C13A C12A C5A . . 127.7(5) ?
    C2A C12A C5A . . 104.5(4) ?
    O3A C13A C12A . . 59.6(4) ?
    O3A C13A H13A . . 117.8 ?
    C12A C13A H13A . . 117.8 ?
    O3A C13A H13B . . 117.8 ?
    C12A C13A H13B . . 117.8 ?
    H13A C13A H13B . . 114.9 ?
    C5A C14A H14A . . 109.5 ?
    C5A C14A H14B . . 109.5 ?
    H14A C14A H14B . . 109.5 ?
    C5A C14A H14C . . 109.5 ?
    H14A C14A H14C . . 109.5 ?
    H14B C14A H14C . . 109.5 ?
    C6A C15A H15A . . 109.5 ?
    C6A C15A H15B . . 109.5 ?
    H15A C15A H15B . . 109.5 ?
    C6A C15A H15C . . 109.5 ?
    H15A C15A H15C . . 109.5 ?
    H15B C15A H15C . . 109.5 ?
    C9A C16A H16A . . 109.5 ?
    C9A C16A H16B . . 109.5 ?
    H16A C16A H16B . . 109.5 ?
    C9A C16A H16C . . 109.5 ?
    H16A C16A H16C . . 109.5 ?
    H16B C16A H16C . . 109.5 ?
    C11B O1B C2B . . 113.5(4) ?
    C4B O2B H1B . . 109.5 ?
    C13B O3B C12B . . 59.3(6) ?
    O1B C2B C3B . . 115.4(6) ?
    O1B C2B C12B . . 104.3(6) ?
    C3B C2B C12B . . 101.1(5) ?
    O1B C2B H2B . . 111.8 ?
    C3B C2B H2B . . 111.8 ?
    C12B C2B H2B . . 111.8 ?
    C4B C3B C2B . . 107.3(6) ?
    C4B C3B H3B1 . . 110.3 ?
    C2B C3B H3B1 . . 110.3 ?
    C4B C3B H3B2 . . 110.3 ?
    C2B C3B H3B2 . . 110.3 ?
    H3B1 C3B H3B2 . . 108.5 ?
    O2B C4B C3B . . 111.7(6) ?
    O2B C4B C5B . . 109.4(4) ?
    C3B C4B C5B . . 106.4(5) ?
    O2B C4B H4B . . 109.7 ?
    C3B C4B H4B . . 109.7 ?
    C5B C4B H4B . . 109.7 ?
    C12B C5B C14B . . 113.4(7) ?
    C12B C5B C4B . . 100.8(6) ?
    C14B C5B C4B . . 112.8(5) ?
    C12B C5B C6B . . 106.0(4) ?
    C14B C5B C6B . . 113.9(6) ?
    C4B C5B C6B . . 109.1(5) ?
    C15B C6B C11B . . 111.0(6) ?
    C15B C6B C7B . . 109.4(6) ?
    C11B C6B C7B . . 105.7(5) ?
    C15B C6B C5B . . 110.3(5) ?
    C11B C6B C5B . . 108.4(5) ?
    C7B C6B C5B . . 112.0(5) ?
    C8B C7B C6B . . 112.7(7) ?
    C8B C7B H7B1 . . 109.1 ?
    C6B C7B H7B1 . . 109.1 ?
    C8B C7B H7B2 . . 109.1 ?
    C6B C7B H7B2 . . 109.1 ?
    H7B1 C7B H7B2 . . 107.8 ?
    C9B C8B C7B . . 113.2(7) ?
    C9B C8B H8B1 . . 108.9 ?
    C7B C8B H8B1 . . 108.9 ?
    C9B C8B H8B2 . . 108.9 ?
    C7B C8B H8B2 . . 108.9 ?
    H8B1 C8B H8B2 . . 107.8 ?
    C10B C9B C8B . . 121.1(7) ?
    C10B C9B C16B . . 121.0(8) ?
    C8B C9B C16B . . 117.9(7) ?
    C9B C10B C11B . . 124.6(6) ?
    C9B C10B H10B . . 117.7 ?
    C11B C10B H10B . . 117.7 ?
    O1B C11B C10B . . 105.3(4) ?
    O1B C11B C6B . . 113.0(5) ?
    C10B C11B C6B . . 113.0(5) ?
    O1B C11B H11B . . 108.5 ?
    C10B C11B H11B . . 108.5 ?
    C6B C11B H11B . . 108.5 ?
    C13B C12B O3B . . 59.7(5) ?
    C13B C12B C5B . . 129.7(9) ?
    O3B C12B C5B . . 117.8(6) ?
    C13B C12B C2B . . 125.1(9) ?
    O3B C12B C2B . . 111.8(8) ?
    C5B C12B C2B . . 103.1(6) ?
    C12B C13B O3B . . 61.0(6) ?
    C12B C13B H13C . . 117.7 ?
    O3B C13B H13C . . 117.7 ?
    C12B C13B H13D . . 117.7 ?
    O3B C13B H13D . . 117.7 ?
    H13C C13B H13D . . 114.8 ?
    C5B C14B H14D . . 109.5 ?
    C5B C14B H14E . . 109.5 ?
    H14D C14B H14E . . 109.5 ?
    C5B C14B H14F . . 109.5 ?
    H14D C14B H14F . . 109.5 ?
    H14E C14B H14F . . 109.5 ?
    C6B C15B H15D . . 109.5 ?
    C6B C15B H15E . . 109.5 ?
    H15D C15B H15E . . 109.5 ?
    C6B C15B H15F . . 109.5 ?
    H15D C15B H15F . . 109.5 ?
    H15E C15B H15F . . 109.5 ?
    C9B C16B H16D . . 109.5 ?
    C9B C16B H16E . . 109.5 ?
    H16D C16B H16E . . 109.5 ?
    C9B C16B H16F . . 109.5 ?
    H16D C16B H16F . . 109.5 ?
    H16E C16B H16F . . 109.5 ?
loop_
    _geom_torsion_atom_site_label_1
    _geom_torsion_atom_site_label_2
    _geom_torsion_atom_site_label_3
    _geom_torsion_atom_site_label_4
    _geom_torsion_site_symmetry_1
    _geom_torsion_site_symmetry_2
    _geom_torsion_site_symmetry_3
    _geom_torsion_site_symmetry_4
    _geom_torsion
    _geom_torsion_publ_flag
    C11A O1A C2A C12A . . . . -63.0(5) ?
    C11A O1A C2A C3A . . . . 47.5(5) ?
    O1A C2A C3A C4A . . . . -83.8(5) ?
    C12A C2A C3A C4A . . . . 31.8(5) ?
    C2A C3A C4A O2A . . . . -126.2(5) ?
    C2A C3A C4A C5A . . . . -4.9(6) ?
    O2A C4A C5A C14A . . . . -28.9(7) ?
    C3A C4A C5A C14A . . . . -146.4(5) ?
    O2A C4A C5A C12A . . . . 93.9(5) ?
    C3A C4A C5A C12A . . . . -23.5(5) ?
    O2A C4A C5A C6A . . . . -155.0(4) ?
    C3A C4A C5A C6A . . . . 87.5(5) ?
    C14A C5A C6A C15A . . . . -54.6(6) ?
    C12A C5A C6A C15A . . . . 178.1(5) ?
    C4A C5A C6A C15A . . . . 71.2(5) ?
    C14A C5A C6A C11A . . . . -175.4(5) ?
    C12A C5A C6A C11A . . . . 57.3(5) ?
    C4A C5A C6A C11A . . . . -49.6(5) ?
    C14A C5A C6A C7A . . . . 67.1(6) ?
    C12A C5A C6A C7A . . . . -60.2(5) ?
    C4A C5A C6A C7A . . . . -167.1(4) ?
    C15A C6A C7A C8A . . . . -55.9(6) ?
    C11A C6A C7A C8A . . . . 62.2(6) ?
    C5A C6A C7A C8A . . . . -177.9(5) ?
    C6A C7A C8A C9A . . . . -43.6(7) ?
    C7A C8A C9A C10A . . . . 8.0(9) ?
    C7A C8A C9A C16A . . . . -174.7(5) ?
    C8A C9A C10A C11A . . . . 6.6(9) ?
    C16A C9A C10A C11A . . . . -170.6(5) ?
    C2A O1A C11A C10A . . . . 176.3(4) ?
    C2A O1A C11A C6A . . . . 51.1(5) ?
    C9A C10A C11A O1A . . . . -108.8(6) ?
    C9A C10A C11A C6A . . . . 15.5(7) ?
    C15A C6A C11A O1A . . . . -168.6(4) ?
    C7A C6A C11A O1A . . . . 73.7(5) ?
    C5A C6A C11A O1A . . . . -47.9(5) ?
    C15A C6A C11A C10A . . . . 69.8(6) ?
    C7A C6A C11A C10A . . . . -47.9(6) ?
    C5A C6A C11A C10A . . . . -169.5(4) ?
    C13A O3A C12A C2A . . . . 117.5(6) ?
    C13A O3A C12A C5A . . . . -119.8(6) ?
    O1A C2A C12A O3A . . . . -159.7(4) ?
    C3A C2A C12A O3A . . . . 80.9(5) ?
    O1A C2A C12A C13A . . . . -90.5(6) ?
    C3A C2A C12A C13A . . . . 150.1(5) ?
    O1A C2A C12A C5A . . . . 71.0(5) ?
    C3A C2A C12A C5A . . . . -48.3(5) ?
    C14A C5A C12A O3A . . . . 38.4(7) ?
    C4A C5A C12A O3A . . . . -82.7(5) ?
    C6A C5A C12A O3A . . . . 164.5(4) ?
    C14A C5A C12A C13A . . . . -33.1(8) ?
    C4A C5A C12A C13A . . . . -154.1(5) ?
    C6A C5A C12A C13A . . . . 93.1(6) ?
    C14A C5A C12A C2A . . . . 166.1(5) ?
    C4A C5A C12A C2A . . . . 45.0(5) ?
    C6A C5A C12A C2A . . . . -67.8(5) ?
    C2A C12A C13A O3A . . . . -100.4(6) ?
    C5A C12A C13A O3A . . . . 102.4(6) ?
    C11B O1B C2B C3B . . . . 43.5(7) ?
    C11B O1B C2B C12B . . . . -66.4(7) ?
    O1B C2B C3B C4B . . . . -81.8(7) ?
    C12B C2B C3B C4B . . . . 30.1(8) ?
    C2B C3B C4B O2B . . . . -123.7(6) ?
    C2B C3B C4B C5B . . . . -4.3(8) ?
    O2B C4B C5B C12B . . . . 97.2(6) ?
    C3B C4B C5B C12B . . . . -23.6(6) ?
    O2B C4B C5B C14B . . . . -24.0(9) ?
    C3B C4B C5B C14B . . . . -144.8(7) ?
    O2B C4B C5B C6B . . . . -151.5(5) ?
    C3B C4B C5B C6B . . . . 87.6(6) ?
    C12B C5B C6B C15B . . . . 178.8(7) ?
    C14B C5B C6B C15B . . . . -55.8(8) ?
    C4B C5B C6B C15B . . . . 71.1(7) ?
    C12B C5B C6B C11B . . . . 57.1(6) ?
    C14B C5B C6B C11B . . . . -177.5(6) ?
    C4B C5B C6B C11B . . . . -50.6(6) ?
    C12B C5B C6B C7B . . . . -59.1(7) ?
    C14B C5B C6B C7B . . . . 66.3(8) ?
    C4B C5B C6B C7B . . . . -166.8(5) ?
    C15B C6B C7B C8B . . . . -57.6(9) ?
    C11B C6B C7B C8B . . . . 61.9(9) ?
    C5B C6B C7B C8B . . . . 179.7(7) ?
    C6B C7B C8B C9B . . . . -47.3(12) ?
    C7B C8B C9B C10B . . . . 16.2(15) ?
    C7B C8B C9B C16B . . . . -163.5(8) ?
    C8B C9B C10B C11B . . . . -2.7(13) ?
    C16B C9B C10B C11B . . . . 177.0(7) ?
    C2B O1B C11B C10B . . . . 177.5(6) ?
    C2B O1B C11B C6B . . . . 53.7(7) ?
    C9B C10B C11B O1B . . . . -104.0(7) ?
    C9B C10B C11B C6B . . . . 19.8(9) ?
    C15B C6B C11B O1B . . . . -168.6(5) ?
    C7B C6B C11B O1B . . . . 73.0(7) ?
    C5B C6B C11B O1B . . . . -47.2(6) ?
    C15B C6B C11B C10B . . . . 72.0(7) ?
    C7B C6B C11B C10B . . . . -46.4(7) ?
    C5B C6B C11B C10B . . . . -166.7(4) ?
    C13B O3B C12B C5B . . . . -121.9(11) ?
    C13B O3B C12B C2B . . . . 119.0(9) ?
    C14B C5B C12B C13B . . . . -32.9(10) ?
    C4B C5B C12B C13B . . . . -153.6(8) ?
    C6B C5B C12B C13B . . . . 92.7(9) ?
    C14B C5B C12B O3B . . . . 39.5(10) ?
    C4B C5B C12B O3B . . . . -81.3(8) ?
    C6B C5B C12B O3B . . . . 165.1(7) ?
    C14B C5B C12B C2B . . . . 163.1(6) ?
    C4B C5B C12B C2B . . . . 42.3(6) ?
    C6B C5B C12B C2B . . . . -71.3(6) ?
    O1B C2B C12B C13B . . . . -90.5(9) ?
    C3B C2B C12B C13B . . . . 149.4(8) ?
    O1B C2B C12B O3B . . . . -158.0(5) ?
    C3B C2B C12B O3B . . . . 81.9(7) ?
    O1B C2B C12B C5B . . . . 74.5(6) ?
    C3B C2B C12B C5B . . . . -45.6(7) ?
    C5B C12B C13B O3B . . . . 102.5(9) ?
    C2B C12B C13B O3B . . . . -96.6(9) ?
loop_
    _geom_hbond_atom_site_label_D
    _geom_hbond_atom_site_label_H
    _geom_hbond_atom_site_label_A
    _geom_hbond_site_symmetry_A
    _geom_hbond_distance_DH
    _geom_hbond_distance_HA
    _geom_hbond_distance_DA
    _geom_hbond_angle_DHA
    O2A H1A O1A 1_655 0.82 2.10 2.834(4) 149
    O2B H1B O2A . 0.82 1.92 2.741(6) 176
_iucr_refine_instructions_details
;
TITL f986a in P 21 21 21
CELL  0.71073   7.0236  12.0644  32.4746   90.000   90.000   90.000
ZERR     8.00   0.0005   0.0010   0.0022    0.000    0.000    0.000
LATT  -1
SYMM  1/2 - X, - Y, 1/2 + Z
SYMM  1/2 + X, 1/2 - Y, - Z
SYMM  - X, 1/2 + Y, 1/2 - Z
SFAC  C    H    O
UNIT  120  176  24
MERG   4
OMIT    -3.00  51.00
ISOR  0.005  C13B  C14B  O3B
FMAP   2
PLAN    3
ACTA
BOND   $H
CONF
WGHT     0.13370     0.81250
L.S.   5
FVAR     1.03397
O1A   3   -0.048310    0.271095    0.220981    11.00000    0.03447    0.05149 =
        0.06648   -0.00867    0.00061    0.00182
O2A   3    0.571734    0.276783    0.250293    11.00000    0.03522    0.06634 =
        0.08296   -0.00787    0.00351   -0.00605
AFIX  147
H1A   2    0.660958    0.260182    0.235222    11.00000   -1.50000
AFIX    0
O3A   3    0.250682    0.126077    0.297146    11.00000    0.07822    0.07706 =
        0.08771    0.02092   -0.02729   -0.02670
C2A   1    0.077562    0.267705    0.256146    11.00000    0.03797    0.05374 =
        0.06538   -0.01407    0.00267   -0.00665
AFIX   13
H2A   2    0.008453    0.282342    0.281791    11.00000   -1.20000
AFIX    0
C3A   1    0.250692    0.342937    0.251976    11.00000    0.04063    0.03865 =
        0.08455   -0.01218   -0.00191    0.00182
AFIX   23
H3A1  2    0.300208    0.362170    0.278929    11.00000   -1.20000
H3A2  2    0.216769    0.410676    0.237656    11.00000   -1.20000
AFIX    0
C4A   1    0.400678    0.277500    0.227178    11.00000    0.03074    0.04139 =
        0.07937   -0.00641    0.00183    0.00138
AFIX   13
H4A   2    0.421849    0.312824    0.200392    11.00000   -1.20000
AFIX    0
C5A   1    0.311206    0.159279    0.221118    11.00000    0.03638    0.03279 =
        0.08750   -0.00460    0.00405    0.00029
C6A   1    0.184613    0.160937    0.180804    11.00000    0.03789    0.04436 =
        0.07083   -0.00907    0.01046    0.00042
C7A   1    0.054889    0.057757    0.177269    11.00000    0.05265    0.04312 =
        0.10050   -0.01917    0.00114   -0.00660
AFIX   23
H7A1  2    0.132520   -0.008706    0.178067    11.00000   -1.20000
H7A2  2   -0.031565    0.055634    0.200549    11.00000   -1.20000
AFIX    0
C8A   1   -0.058907    0.059715    0.137645    11.00000    0.06147    0.08787 =
        0.09002   -0.03325    0.00468   -0.01812
AFIX   23
H8A1  2    0.023343    0.037047    0.115177    11.00000   -1.20000
H8A2  2   -0.160867    0.005770    0.139710    11.00000   -1.20000
AFIX    0
C9A   1   -0.142242    0.168719    0.127555    11.00000    0.05535    0.09274 =
        0.05950   -0.01076    0.01177   -0.00657
C10A  1   -0.099426    0.258463    0.148892    11.00000    0.05223    0.07173 =
        0.06635   -0.00331    0.00560    0.00097
AFIX   43
H10A  2   -0.165470    0.323487    0.143188    11.00000   -1.20000
AFIX    0
C11A  1    0.049860    0.261080    0.181792    11.00000    0.04222    0.04546 =
        0.06103   -0.00162    0.01113   -0.00209
AFIX   13
H11A  2    0.126515    0.328101    0.177807    11.00000   -1.20000
AFIX    0
C12A  1    0.173164    0.156689    0.257200    11.00000    0.04435    0.04825 =
        0.06975    0.00738   -0.00209   -0.00835
C13A  1    0.099818    0.059053    0.278959    11.00000    0.08834    0.07860 =
        0.08857    0.02059   -0.02055   -0.03845
AFIX   23
H13A  2   -0.026262    0.063908    0.291016    11.00000   -1.20000
H13B  2    0.133629   -0.013450    0.268319    11.00000   -1.20000
AFIX    0
C14A  1    0.459821    0.067849    0.221036    11.00000    0.05645    0.04907 =
        0.14777   -0.02063   -0.01443    0.01942
AFIX  137
H14A  2    0.521322    0.065041    0.247416    11.00000   -1.50000
H14B  2    0.552773    0.082675    0.200075    11.00000   -1.50000
H14C  2    0.399315   -0.001968    0.215567    11.00000   -1.50000
AFIX    0
C15A  1    0.312998    0.167488    0.142774    11.00000    0.05223    0.09846 =
        0.09412   -0.03514    0.02015   -0.00792
AFIX  137
H15A  2    0.240245    0.193480    0.119686    11.00000   -1.50000
H15B  2    0.363206    0.095265    0.136768    11.00000   -1.50000
H15C  2    0.416034    0.217825    0.148024    11.00000   -1.50000
AFIX    0
C16A  1   -0.273629    0.172943    0.089849    11.00000    0.06073    0.14878 =
        0.06376   -0.01065    0.00515   -0.00208
AFIX  137
H16A  2   -0.354206    0.237040    0.091628    11.00000   -1.50000
H16B  2   -0.350789    0.107296    0.089064    11.00000   -1.50000
H16C  2   -0.198108    0.177138    0.065259    11.00000   -1.50000
AFIX    0
O1B   3    0.346944    0.200747    0.438139    11.00000    0.07312    0.06261 =
        0.09872    0.01034    0.03745    0.01088
O2B   3    0.699904    0.295606    0.329715    11.00000    0.07221    0.13770 =
        0.07240    0.03427   -0.00100   -0.03141
AFIX  147
H1B   2    0.661516    0.286456    0.306112    11.00000   -1.50000
AFIX    0
O3B   3    0.721756    0.404411    0.421038    11.00000    0.16132    0.11707 =
        0.12015   -0.00171    0.00955   -0.06636
C2B   1    0.420886    0.299292    0.417395    11.00000    0.08187    0.05254 =
        0.11700   -0.00279    0.03901    0.00743
AFIX   13
H2B   2    0.363650    0.367399    0.428223    11.00000   -1.20000
AFIX    0
C3B   1    0.415253    0.295890    0.371637    11.00000    0.06650    0.10333 =
        0.10589    0.04718    0.01084    0.00458
AFIX   23
H3B1  2    0.299304    0.260119    0.362324    11.00000   -1.20000
H3B2  2    0.418737    0.370471    0.360504    11.00000   -1.20000
AFIX    0
C4B   1    0.584049    0.232309    0.357724    11.00000    0.05072    0.09493 =
        0.06176    0.01897   -0.00352   -0.01621
AFIX   13
H4B   2    0.542991    0.163419    0.344426    11.00000   -1.20000
AFIX    0
C5B   1    0.700433    0.205129    0.396821    11.00000    0.04086    0.08360 =
        0.05434    0.00964   -0.00803   -0.00239
C6B   1    0.624779    0.092883    0.415985    11.00000    0.04719    0.06093 =
        0.06366    0.00221    0.00339    0.01078
C7B   1    0.700832    0.073933    0.460137    11.00000    0.05899    0.13631 =
        0.09972    0.05778   -0.02140   -0.00380
AFIX   23
H7B1  2    0.838874    0.072364    0.459444    11.00000   -1.20000
H7B2  2    0.662474    0.135621    0.477405    11.00000   -1.20000
AFIX    0
C8B   1    0.629113   -0.032520    0.478934    11.00000    0.11592    0.14203 =
        0.14296    0.07772   -0.01451    0.01903
AFIX   23
H8B1  2    0.694994   -0.094418    0.466269    11.00000   -1.20000
H8B2  2    0.659607   -0.032865    0.508066    11.00000   -1.20000
AFIX    0
C9B   1    0.420727   -0.048325    0.473893    11.00000    0.10462    0.06500 =
        0.07829    0.02236   -0.00217   -0.00654
C10B  1    0.323839    0.009893    0.447098    11.00000    0.06755    0.06346 =
        0.07793    0.00554   -0.00315   -0.01888
AFIX   43
H10B  2    0.194704   -0.005427    0.444326    11.00000   -1.20000
AFIX    0
C11B  1    0.407533    0.100812    0.420182    11.00000    0.04235    0.05887 =
        0.06232    0.00174   -0.00171   -0.00371
AFIX   13
H11B  2    0.351102    0.095059    0.392666    11.00000   -1.20000
AFIX    0
C12B  1    0.634095    0.295327    0.425201    11.00000    0.13997    0.07370 =
        0.06630   -0.00510    0.01342   -0.05810
C13B  1    0.729260    0.345437    0.459581    11.00000    0.15532    0.13295 =
        0.11847   -0.00427   -0.00311   -0.02967
AFIX   23
H13C  2    0.850771    0.314475    0.467901    11.00000   -1.20000
H13D  2    0.651146    0.372752    0.482026    11.00000   -1.20000
AFIX    0
C14B  1    0.913555    0.206572    0.389287    11.00000    0.06795    0.12851 =
        0.11185    0.02234   -0.00242   -0.00234
AFIX  137
H14D  2    0.947674    0.273519    0.375114    11.00000   -1.50000
H14E  2    0.948523    0.143726    0.372807    11.00000   -1.50000
H14F  2    0.979350    0.203384    0.415171    11.00000   -1.50000
AFIX    0
C15B  1    0.681040   -0.004708    0.388911    11.00000    0.15595    0.07956 =
        0.14313   -0.00639    0.06108    0.02840
AFIX  137
H15D  2    0.659175   -0.072670    0.403542    11.00000   -1.50000
H15E  2    0.813466    0.000976    0.381902    11.00000   -1.50000
H15F  2    0.605975   -0.003999    0.364208    11.00000   -1.50000
AFIX    0
C16B  1    0.322941   -0.134003    0.501054    11.00000    0.15911    0.08990 =
        0.10289    0.03306    0.00308   -0.03027
AFIX  137
H16D  2    0.335016   -0.112616    0.529408    11.00000   -1.50000
H16E  2    0.381585   -0.205050    0.497008    11.00000   -1.50000
H16F  2    0.190567   -0.138365    0.493871    11.00000   -1.50000
AFIX    0
HKLF    4
END
;
data_global
_journal_date_recd_electronic     2012-03-06
_journal_date_accepted     2012-03-22
_journal_name_full     'Acta Crystallographica, Section E'
_journal_year     2012
_journal_volume     68
_journal_issue      4
_journal_page_first     o1195
_journal_page_last     o1195
_journal_paper_category     QO
_journal_paper_doi     10.1107/S1600536812012408
_journal_coeditor_code     FJ2530
_publ_contact_author_name     'Dr Shao-Yuan Chen'
_publ_contact_author_address
;
State Key Laboratory of Rice Biology and
Key Laboratory of Molecular Biology of Crop Pathogens and Insects,
Ministry of Agriculture,
Institute of Biotechnology,
Zhejiang University,
Hangzhou
People's Republic of China
;
_publ_contact_author_email     'chensy@zju.edu.cn'
_publ_contact_author_phone     '86-571-88982678'
_publ_section_title
;
4\b-Hydroxy-12,13-epoxytrichothec-9-ene
;
loop_
    _publ_author_name
    _publ_author_address
    'Mao, Bi-Zeng'
;
State Key Laboratory of Rice Biology and
Key Laboratory of Molecular Biology of Crop Pathogens and Insects,
Ministry of Agriculture,
Institute of Biotechnology,
Zhejiang University,
Hangzhou
People's Republic of China
;
    'Huang, Chao'
;
State Key Laboratory of Rice Biology and
Key Laboratory of Molecular Biology of Crop Pathogens and Insects,
Ministry of Agriculture,
Institute of Biotechnology,
Zhejiang University,
Hangzhou
People's Republic of China
;
    'Chen, Yu-Zhe'
;
College of Pharmaceutical Science
Zhejiang University
People's Republic of China
;
    'Lv, Zhen-Er'
;
State Key Laboratory of Rice Biology and
Key Laboratory of Molecular Biology of Crop Pathogens and Insects,
Ministry of Agriculture,
Institute of Biotechnology,
Zhejiang University,
Hangzhou
People's Republic of China
;
    'Chen, Shao-Yuan'
;
State Key Laboratory of Rice Biology and
Key Laboratory of Molecular Biology of Crop Pathogens and Insects,
Ministry of Agriculture,
Institute of Biotechnology,
Zhejiang University,
Hangzhou
People's Republic of China
;
