# Supplementary material for: 4β-Hy­droxy-12,13-ep­oxy­trichothec-9-ene
Source: Acta Crystallogr Sect E Struct Rep Online. 2012 Mar 28;68(Pt 4):o1195. doi: 10.1107/S1600536812012408 (PMC3344132; doi:10.1107/S1600536812012408)
Supplement: Supplementary file 2 [file e-68-o1195-Isup2.hkl]

#
# h,k,l, Fc-squared, Fo-squared, sigma(Fo-squared) and status flag
#
data_I
_shelx_title ' f986a in P 21 21 21'
_shelx_refln_list_code          4
_shelx_F_calc_maximum      190.03
_exptl_crystal_F_000      1088.00
_reflns_d_resolution_high  0.8256
 
loop_
 _symmetry_equiv_pos_as_xyz
 'x, y, z'
 '-x+1/2, -y, z+1/2'
 'x+1/2, -y+1/2, -z'
 '-x, y+1/2, -z+1/2'
 
_cell_length_a     7.0236
_cell_length_b    12.0644
_cell_length_c    32.4746
_cell_angle_alpha  90.000
_cell_angle_beta   90.000
_cell_angle_gamma  90.000
 
_shelx_F_squared_multiplier     1.000
 
loop_
 _refln_index_h
 _refln_index_k
 _refln_index_l
 _refln_F_squared_calc
 _refln_F_squared_meas
 _refln_F_squared_sigma
 _refln_observed_status
   2   0   0     4102.90     2722.45     28.03 o
   4   0   0     1263.16     1767.23     27.33 o
   6   0   0      634.06      578.59     16.50 o
   8   0   0      371.33      423.25     19.96 o
   1   1   0     3652.52     3431.53     29.38 o
   2   1   0       51.35      134.07      3.77 o
   3   1   0       14.30       -0.56      2.84 o
   4   1   0      742.33      698.82     10.05 o
   5   1   0       10.09        0.65      3.50 o
   6   1   0      263.91      247.74      7.10 o
   7   1   0      106.87      132.62      6.19 o
   8   1   0        4.54        3.75      5.25 o
   0   2   0    36110.22    30837.31    740.25 o
   1   2   0     2681.96     2747.13     29.25 o
   2   2   0       97.82      107.61      4.75 o
   3   2   0       30.57       13.48      3.03 o
   4   2   0      162.99      165.43      5.08 o
   5   2   0      120.93      120.57      5.04 o
   6   2   0      319.84      327.55      7.98 o
   7   2   0        0.01        1.40      4.47 o
   8   2   0       87.08       96.24      6.74 o
   1   3   0     5058.55     5152.39     63.48 o
   2   3   0      398.29      453.16      8.93 o
   3   3   0     1596.38     1274.80     18.11 o
   4   3   0       20.73       17.99      3.36 o
   5   3   0      249.60      279.12      6.56 o
   6   3   0      126.19      135.35      5.50 o
   7   3   0      259.39      316.08      8.63 o
   8   3   0        1.49        1.85      5.17 o
   0   4   0     2308.49     2012.19     35.29 o
   1   4   0        2.94       -0.79      3.94 o
   2   4   0     8956.11     9541.35    131.50 o
   3   4   0      146.29      116.49      5.11 o
   4   4   0      745.59      656.78     10.88 o
   5   4   0       69.21       75.10      5.45 o
   6   4   0      216.80      242.41      7.51 o
   7   4   0        4.86        4.26      5.68 o
   8   4   0       55.89       57.15      9.10 o
   1   5   0       59.56       50.80      5.61 o
   2   5   0       67.38      108.64      7.63 o
   3   5   0       25.13        9.18      4.50 o
   4   5   0       49.74       30.31      5.59 o
   5   5   0      401.41      281.36      8.31 o
   6   5   0        3.09       10.89      4.33 o
   7   5   0      125.49      134.30      6.87 o
   0   6   0      106.77       80.74     10.82 o
   1   6   0     1169.00     1011.18     18.23 o
   2   6   0     6023.28     6452.42     87.83 o
   3   6   0        1.51        6.08      4.75 o
   4   6   0       25.16       24.72      5.74 o
   5   6   0      455.21      453.09     12.23 o
   6   6   0      586.23      601.91     11.39 o
   7   6   0        4.87        1.61      4.68 o
   1   7   0      232.48      276.09      9.23 o
   2   7   0       96.31      114.13      9.82 o
   3   7   0       79.18      121.56      8.91 o
   4   7   0        3.28        9.43      5.61 o
   5   7   0       86.23       87.22      7.91 o
   6   7   0        3.69        7.80      6.50 o
   7   7   0        0.09        1.41      5.65 o
   0   8   0      178.53      151.64     13.25 o
   1   8   0      536.77      531.14     13.25 o
   2   8   0      102.20       94.00      8.94 o
   3   8   0       11.30        5.83      6.26 o
   4   8   0       15.85       18.97      6.60 o
   5   8   0        0.03       -6.71      6.52 o
   6   8   0       16.21       25.97      7.61 o
   7   8   0       10.53        0.54      8.02 o
   1   9   0       19.75       28.29      8.15 o
   2   9   0       32.41       22.99      7.78 o
   3   9   0      153.91      119.60      9.42 o
   4   9   0       90.53       74.91     10.36 o
   5   9   0       35.11       28.78      8.01 o
   6   9   0        0.94       10.07     13.78 o
   0  10   0       64.70       43.78     13.48 o
   1  10   0       28.62       36.05      8.75 o
   2  10   0       15.10       13.75      8.42 o
   3  10   0       24.31       16.17      7.85 o
   4  10   0       47.98       40.17      8.54 o
   5  10   0        0.22       -4.20      6.75 o
   6  10   0        4.04       -7.36      9.18 o
   1  11   0       18.13       28.33      9.59 o
   2  11   0      102.82      120.26     11.94 o
   3  11   0        0.19       -6.42      9.56 o
   4  11   0       10.01        4.64      7.95 o
   5  11   0        3.94       -3.82      8.51 o
   0  12   0       29.37       32.99     13.99 o
   1  12   0        1.21       -6.88      8.76 o
   2  12   0       34.78       45.78     11.39 o
   3  12   0       72.86       67.97     11.00 o
   4  12   0        4.33        2.70      9.20 o
   1  13   0        0.03       -0.83     11.18 o
   2  13   0        2.44       20.84     11.26 o
   3  13   0        0.11        6.61      9.62 o
   0  14   0       62.84       88.77     30.80 o
   1  14   0       81.86       97.55     13.97 o
   2  14   0        0.12       11.99     11.02 o
   2   0   1      286.63      186.40      3.79 o
   3   0   1     3298.55     2881.88     22.83 o
   4   0   1      792.47      842.37      9.62 o
   5   0   1       54.39       56.94      4.04 o
   6   0   1        4.08       16.69      4.20 o
   7   0   1       32.49       36.04      5.59 o
   8   0   1        0.62        0.80      5.30 o
   1   1   1     7324.50     7512.63     55.42 o
   2   1   1      270.48      138.36      2.67 o
   3   1   1     1452.15     1902.70     20.95 o
   4   1   1      100.99      150.59      3.65 o
   5   1   1       41.13       38.83      2.93 o
   6   1   1       48.26       37.05      3.46 o
   7   1   1        0.47       -0.77      2.77 o
   8   1   1        1.60        3.32      3.83 o
   0   2   1    12765.48    12876.45    168.10 o
   1   2   1      470.97      397.81      4.64 o
   2   2   1      566.66      736.57      9.20 o
   3   2   1      959.31      821.43      6.95 o
   4   2   1       24.18       22.28      2.31 o
   5   2   1       21.57       19.86      2.56 o
   6   2   1      157.97      132.97      4.03 o
   7   2   1       56.02       34.34      3.65 o
   8   2   1       36.16       25.30      5.63 o
   0   3   1      820.69     1036.85     18.15 o
   1   3   1     5134.60     4998.99     41.76 o
   2   3   1      795.32      683.60     18.03 o
   3   3   1       67.91       54.79      3.56 o
   4   3   1       74.48       58.44      2.82 o
   5   3   1      263.21      270.96      4.76 o
   6   3   1        6.16        4.42      2.77 o
   7   3   1       62.65       74.38      4.53 o
   8   3   1       10.01        6.86      3.77 o
   0   4   1     6162.48     6210.49     77.00 o
   1   4   1      379.25      328.68      5.92 o
   2   4   1     5341.18     5793.60     51.74 o
   3   4   1      709.89      771.35      7.81 o
   4   4   1       21.51       20.07      3.13 o
   5   4   1       51.17       61.39      3.58 o
   6   4   1      546.27      537.87      7.36 o
   7   4   1        1.41        0.86      2.99 o
   8   4   1       14.52       12.42      3.79 o
   0   5   1       30.83       33.13      5.53 o
   1   5   1     2987.32     2933.79     26.24 o
   2   5   1     1041.55     1080.04     17.10 o
   3   5   1      726.59      934.11     10.86 o
   4   5   1       45.95       42.74      3.85 o
   5   5   1      141.52      155.26      5.33 o
   6   5   1       50.35       47.61      4.02 o
   7   5   1       50.77       36.89      4.44 o
   0   6   1     1697.47     1667.75     23.19 o
   1   6   1      126.23      120.50      4.81 o
   2   6   1      116.25      154.48     11.71 o
   3   6   1      213.28      207.75      6.11 o
   4   6   1       25.13       26.09      4.14 o
   5   6   1      243.50      210.10      5.90 o
   6   6   1       36.54       36.52      3.93 o
   7   6   1       45.63       54.23      6.39 o
   0   7   1      329.94      309.35     11.07 o
   1   7   1      315.03      299.88      6.93 o
   2   7   1       32.92       32.82      4.19 o
   3   7   1       22.21       24.63      4.27 o
   4   7   1       35.80       51.34      4.82 o
   5   7   1        5.68       11.89      4.74 o
   6   7   1       34.81       44.29      4.95 o
   7   7   1       15.53       12.11      4.31 o
   0   8   1     2142.59     2021.75     31.57 o
   1   8   1       65.66       90.82      5.98 o
   2   8   1       26.74       18.68      4.45 o
   3   8   1       11.11       11.13      4.74 o
   4   8   1       86.31       66.33      5.35 o
   5   8   1       10.75       13.07      5.53 o
   6   8   1        3.87        3.04      4.24 o
   7   8   1        7.48        9.42      4.72 o
   0   9   1      942.58      811.47     25.24 o
   1   9   1      240.38      224.41      7.65 o
   2   9   1        1.28        1.45      4.73 o
   3   9   1      213.41      263.89      8.46 o
   4   9   1      111.54      102.61      7.09 o
   5   9   1        6.47        1.99      5.08 o
   6   9   1        2.40       14.68      4.85 o
   0  10   1     1093.34      963.64     22.96 o
   1  10   1      454.69      484.61     12.23 o
   2  10   1      280.05      292.37      8.99 o
   3  10   1       57.68       55.11      6.78 o
   4  10   1       37.94       29.34      6.37 o
   5  10   1        6.72        0.44      4.83 o
   6  10   1        4.83        9.68      6.09 o
   0  11   1      435.17      414.33     15.89 o
   1  11   1      144.73      154.31      9.30 o
   2  11   1       18.24       25.60      6.72 o
   3  11   1       31.92       45.43      6.66 o
   4  11   1       15.92       13.27      6.49 o
   5  11   1        5.94        4.52      5.55 o
   0  12   1       16.14       30.74     10.69 o
   1  12   1       46.75       39.93      8.08 o
   2  12   1       36.21       57.15      8.14 o
   3  12   1        9.05        9.01      6.65 o
   4  12   1        3.75       28.99      7.25 o
   0  13   1        0.08       21.29     11.14 o
   1  13   1        0.68        5.70      8.37 o
   2  13   1        7.58        7.28      7.48 o
   3  13   1       14.98        3.06      7.96 o
   0  14   1       33.34       48.75     12.60 o
   1  14   1       11.85       36.59      9.38 o
   2  14   1       33.22       49.91      9.68 o
   1   0   2     5432.83     5217.42     56.50 o
   2   0   2     6337.12     5113.50     39.55 o
   3   0   2      878.04      452.78      5.55 o
   4   0   2      563.75      692.54      8.06 o
   5   0   2        4.20        9.58      3.52 o
   6   0   2      334.23      422.15      7.96 o
   7   0   2      123.16      132.14      7.65 o
   8   0   2      117.25      143.93      9.49 o
   1   1   2    15809.31    14070.88    123.30 o
   2   1   2      656.58      860.24      6.43 o
   3   1   2     1578.92     1395.06      9.39 o
   4   1   2      338.77      297.73      4.00 o
   5   1   2       45.67       29.37      2.75 o
   6   1   2        4.10        9.74      2.90 o
   7   1   2       73.82       69.05      4.25 o
   8   1   2       18.00       15.94      4.50 o
   0   2   2    18853.03    16777.70    236.57 o
   1   2   2       26.80       65.47      2.61 o
   2   2   2       85.13       87.62      3.30 o
   3   2   2      433.21      498.98      4.92 o
   4   2   2       68.67       70.41      2.89 o
   5   2   2       25.31       31.62      2.80 o
   6   2   2      137.59      139.03      3.86 o
   7   2   2       24.23       19.74      3.55 o
   8   2   2       70.35       83.93      5.05 o
   0   3   2     6242.12     6156.36     74.35 o
   1   3   2      510.62      570.64      7.85 o
   2   3   2     3787.61     3558.36     27.95 o
   3   3   2      184.33      288.33      7.19 o
   4   3   2       12.26       21.70      2.33 o
   5   3   2        3.34        1.50      2.52 o
   6   3   2      127.03      150.88      4.71 o
   7   3   2      192.53      189.37      5.93 o
   8   3   2        4.46        2.22      3.27 o
   0   4   2     1735.65     1497.86     22.42 o
   1   4   2       26.98       47.22      4.60 o
   2   4   2     3032.37     3350.73     30.17 o
   3   4   2      298.06      388.63      5.75 o
   4   4   2      145.81      185.77      4.48 o
   5   4   2      108.32      134.30      3.96 o
   6   4   2      287.35      238.16      5.86 o
   7   4   2       18.44       14.66      3.41 o
   8   4   2       12.27       12.69      3.66 o
   0   5   2       17.10       30.59      6.10 o
   1   5   2      745.15      903.37     11.08 o
   2   5   2      104.01       71.70      3.95 o
   3   5   2       22.88       20.66      3.30 o
   4   5   2       28.29       28.49      3.82 o
   5   5   2       40.14       43.11      4.14 o
   6   5   2        9.98       20.97      3.44 o
   7   5   2       99.62      114.07      5.37 o
   0   6   2      552.41      444.44     11.24 o
   1   6   2       47.53       31.39      3.98 o
   2   6   2     2108.95     2315.71     26.61 o
   3   6   2      249.54      304.01      6.41 o
   4   6   2       96.92       97.58      4.73 o
   5   6   2       13.04       12.69      3.87 o
   6   6   2      125.91      116.23      4.87 o
   7   6   2        1.64        1.52      3.58 o
   0   7   2        8.50       11.08      5.41 o
   1   7   2       46.05       57.09      4.49 o
   2   7   2       70.64       76.90      4.97 o
   3   7   2       29.60       20.24      4.45 o
   4   7   2      210.13      217.99      6.58 o
   5   7   2      240.54      190.55      7.61 o
   6   7   2        3.64        8.31      4.05 o
   7   7   2        9.16       10.45      4.03 o
   0   8   2      105.46       99.46      9.14 o
   1   8   2       31.44       22.19      4.93 o
   2   8   2       36.25       46.61      5.10 o
   3   8   2       77.99       96.62      6.14 o
   4   8   2        5.47        6.79      4.21 o
   5   8   2       73.41       84.14      5.96 o
   6   8   2       39.36       56.63      5.50 o
   7   8   2        0.63       -0.65      4.16 o
   0   9   2     1209.86     1190.50     24.92 o
   1   9   2      162.98      167.27      7.36 o
   2   9   2        1.94        4.74      4.72 o
   3   9   2      201.19      189.09      7.60 o
   4   9   2       14.04        7.22      4.54 o
   5   9   2       82.62       70.96      7.76 o
   6   9   2        1.11        5.84      4.52 o
   0  10   2     1105.05     1133.04     29.28 o
   1  10   2       14.80       22.16      6.69 o
   2  10   2       66.06       45.77      6.52 o
   3  10   2       24.97       21.03      6.75 o
   4  10   2        8.90        4.21      5.29 o
   5  10   2        5.18        2.72      5.56 o
   6  10   2        2.36       10.20      6.00 o
   0  11   2        7.26        1.49      7.91 o
   1  11   2        1.91        2.61      5.55 o
   2  11   2        3.12        1.78      5.39 o
   3  11   2       32.48       26.67      7.11 o
   4  11   2        3.71       -1.98      5.75 o
   5  11   2        8.88        5.37      5.27 o
   0  12   2       96.85      101.24     11.53 o
   1  12   2       29.18       46.46      7.54 o
   2  12   2       11.73        5.87      6.53 o
   3  12   2        4.50       14.26      7.69 o
   4  12   2        0.10        4.65      6.23 o
   0  13   2        3.15       11.57     13.56 o
   1  13   2        4.47        6.60      9.00 o
   2  13   2       26.12       41.37      8.20 o
   3  13   2        2.87       14.79      7.41 o
   0  14   2       25.81       45.66     12.32 o
   1  14   2        3.02        2.56      7.17 o
   2  14   2        6.34        5.50      8.85 o
   1   0   3    13826.27    11258.34    352.56 o
   2   0   3     6043.28     6855.42     56.22 o
   3   0   3     5372.59     4616.50     37.13 o
   4   0   3       33.34       33.42      2.84 o
   5   0   3       98.56      142.83      4.77 o
   6   0   3        0.09       -2.50      3.81 o
   7   0   3       19.67       13.30      6.05 o
   8   0   3        6.27        4.97      7.54 o
   1   1   3    18593.94    17062.80    187.72 o
   2   1   3      863.65      895.39      6.34 o
   3   1   3     2272.79     2052.17     13.36 o
   4   1   3       75.13       72.68      2.88 o
   5   1   3       14.74       14.59      2.43 o
   6   1   3       85.56      101.60      4.41 o
   7   1   3       38.86       41.32      4.64 o
   8   1   3       19.02       11.42      5.19 o
   0   2   3      576.85      418.49     21.86 o
   1   2   3      101.80       78.00      2.88 o
   2   2   3     1162.27     1294.25     10.83 o
   3   2   3      545.00      644.59      7.31 o
   4   2   3      283.00      216.34      3.37 o
   5   2   3      150.95      170.16      3.61 o
   6   2   3       84.46      115.68      3.87 o
   7   2   3       48.18       46.76      4.08 o
   8   2   3       29.95       17.31      4.97 o
   0   3   3        0.71       52.03      8.86 o
   1   3   3     3018.04     3079.32     32.86 o
   2   3   3      148.81      131.27      3.73 o
   3   3   3       57.72       42.31      2.99 o
   4   3   3      138.08      125.79      3.35 o
   5   3   3      212.01      195.94      4.13 o
   6   3   3       58.98       54.33      3.60 o
   7   3   3       72.08       96.59      4.36 o
   8   3   3       33.02       19.98      5.02 o
   0   4   3     5367.24     4497.66     59.63 o
   1   4   3     1043.42     1118.62     12.14 o
   2   4   3      403.11      517.92      7.31 o
   3   4   3       44.71       44.33      3.45 o
   4   4   3       77.84       75.25      3.68 o
   5   4   3      106.29      129.18      3.88 o
   6   4   3       69.38       63.75      3.84 o
   7   4   3        1.55        3.24      3.12 o
   8   4   3       12.85       14.79      3.96 o
   0   5   3      124.51      219.03      8.45 o
   1   5   3     1371.25     1483.81     15.69 o
   2   5   3      832.26      888.29     10.67 o
   3   5   3     1153.78     1125.98     11.91 o
   4   5   3      317.98      282.45      6.19 o
   5   5   3        2.85        1.03      3.29 o
   6   5   3      120.81      134.63      4.39 o
   7   5   3       19.44       16.99      3.50 o
   0   6   3     1687.47     1692.26     23.51 o
   1   6   3      291.60      331.06      7.31 o
   2   6   3      204.27      271.50     10.58 o
   3   6   3       33.17       27.17      3.67 o
   4   6   3      406.84      373.56      6.96 o
   5   6   3       64.16       59.31      4.50 o
   6   6   3       14.97       22.22      4.08 o
   7   6   3        3.37        4.78      3.55 o
   0   7   3       69.23       49.33      6.64 o
   1   7   3       91.41       92.85      5.04 o
   2   7   3      320.10      326.25      7.18 o
   3   7   3        9.46        8.29      3.97 o
   4   7   3       25.20       28.53      4.19 o
   5   7   3        9.48       11.54      4.32 o
   6   7   3       35.54       21.51      4.02 o
   7   7   3        3.92        2.63      3.65 o
   0   8   3     1646.24     1421.69     35.07 o
   1   8   3       50.13       57.87      5.26 o
   2   8   3      201.49      164.68      7.03 o
   3   8   3      264.45      275.96      7.86 o
   4   8   3      292.74      267.18      7.66 o
   5   8   3        4.17        6.56      4.62 o
   6   8   3        8.58        6.35      5.09 o
   7   8   3       14.28       13.39      4.91 o
   0   9   3        0.49        8.15      7.58 o
   1   9   3       88.16      105.90      9.14 o
   2   9   3       44.09       44.38      6.27 o
   3   9   3       24.93       25.80      5.22 o
   4   9   3        1.72       -1.15      4.48 o
   5   9   3        4.00        9.96      5.73 o
   6   9   3        0.05       -7.14      4.76 o
   0  10   3      324.02      313.18     14.45 o
   1  10   3       98.60       99.04      7.28 o
   2  10   3      257.09      248.46      9.18 o
   3  10   3      125.78      134.44      7.55 o
   4  10   3       20.81       26.30      5.65 o
   5  10   3        5.22        7.06      5.30 o
   6  10   3       11.30       24.50      8.27 o
   0  11   3      294.62      264.80     15.36 o
   1  11   3      262.30      255.48     14.44 o
   2  11   3        2.72       13.67      6.85 o
   3  11   3       28.72       23.62      7.94 o
   4  11   3        7.03        4.49      6.33 o
   5  11   3        6.14        9.94      6.22 o
   0  12   3        2.39        2.85     10.27 o
   1  12   3        0.19       -2.05      6.81 o
   2  12   3       37.81       56.27      7.42 o
   3  12   3        1.16       10.05      6.33 o
   4  12   3        3.25        6.19      6.58 o
   0  13   3       20.78       19.93     11.12 o
   1  13   3        3.51        5.48      8.92 o
   2  13   3       23.36       41.29      8.19 o
   3  13   3        9.23       24.97      7.74 o
   0  14   3       80.41       73.90     13.56 o
   1  14   3       19.87       29.19      9.59 o
   2  14   3       37.29       38.78      9.79 o
   1   0   4       85.19       73.62      1.30 o
   2   0   4       16.09       12.49      1.61 o
   3   0   4     1202.06     1024.39      8.82 o
   4   0   4      286.70      269.12      4.41 o
   5   0   4       22.44        2.80      3.12 o
   6   0   4       19.70       10.15      4.31 o
   7   0   4      108.15       95.05      6.94 o
   8   0   4        8.32       10.73      5.44 o
   0   1   4     9589.00     9097.07    120.85 o
   1   1   4     3616.05     3588.09     47.67 o
   2   1   4     4366.77     4073.16     25.20 o
   3   1   4     2057.26     2012.40     13.61 o
   4   1   4      679.19      705.16      5.81 o
   5   1   4       26.18       23.02      2.54 o
   6   1   4      132.10      114.87      3.74 o
   7   1   4       49.77       59.38      3.86 o
   8   1   4       38.71       35.17      5.84 o
   0   2   4     1599.04     1007.70     29.07 o
   1   2   4     2224.48     1849.87     13.66 o
   2   2   4      759.84      819.68      7.16 o
   3   2   4      707.97      840.38      6.78 o
   4   2   4      105.31      116.65      2.87 o
   5   2   4       55.78       59.33      2.76 o
   6   2   4       33.37       27.86      2.94 o
   7   2   4        1.67        1.65      3.28 o
   8   2   4        7.35        6.94      3.93 o
   0   3   4     3418.13     3773.54     44.33 o
   1   3   4     2289.13     2300.49     19.87 o
   2   3   4       94.04      133.26      6.87 o
   3   3   4      276.76      258.22      4.76 o
   4   3   4      268.75      223.39      3.75 o
   5   3   4       13.56       18.14      2.82 o
   6   3   4      223.59      204.26      4.27 o
   7   3   4       45.27       45.67      4.21 o
   8   3   4        8.39        8.99      4.09 o
   0   4   4      332.31      230.65     25.82 o
   1   4   4     1376.51     1263.60     12.38 o
   2   4   4     2215.95     2346.59     21.23 o
   3   4   4      232.95      167.06      4.33 o
   4   4   4      252.07      260.60      5.36 o
   5   4   4      241.98      233.04      4.90 o
   6   4   4       45.38       41.81      3.46 o
   7   4   4       38.14       25.44      3.38 o
   8   4   4        5.13        1.26      3.97 o
   0   5   4      114.94      101.94      6.04 o
   1   5   4     1341.57     1282.02     15.32 o
   2   5   4     2985.29     3068.99     28.81 o
   3   5   4      387.43      389.55      6.80 o
   4   5   4      226.45      239.95      6.05 o
   5   5   4       32.14       26.53      3.64 o
   6   5   4      116.19      136.35      4.34 o
   7   5   4       27.90       19.67      3.77 o
   0   6   4      108.45      149.01      8.60 o
   1   6   4     1437.03     1585.51     16.24 o
   2   6   4      325.15      338.16      6.77 o
   3   6   4      129.20      112.22      4.82 o
   4   6   4       67.07       59.13      4.24 o
   5   6   4      147.20      130.19      5.32 o
   6   6   4       49.87       34.49      3.83 o
   7   6   4       18.73       13.46      3.62 o
   0   7   4        9.95       10.45      5.32 o
   1   7   4       76.20       71.22      5.79 o
   2   7   4       46.91       41.28      4.30 o
   3   7   4      358.93      375.20      8.09 o
   4   7   4       65.83       52.16      4.51 o
   5   7   4      243.89      220.76      7.66 o
   6   7   4        6.69        6.72      3.68 o
   7   7   4        4.18        3.89      3.54 o
   0   8   4      248.84      225.81     13.39 o
   1   8   4      168.13      198.15      6.79 o
   2   8   4       35.23       32.39      4.73 o
   3   8   4       15.00       24.71      4.83 o
   4   8   4       15.61       15.37      4.62 o
   5   8   4       62.16       60.71      6.37 o
   6   8   4        7.19        4.53      4.55 o
   7   8   4        3.67        9.44      4.50 o
   0   9   4      380.74      423.69     13.60 o
   1   9   4      470.65      528.83     11.96 o
   2   9   4       46.69       57.10      5.92 o
   3   9   4       48.47       48.44      5.82 o
   4   9   4       65.84       90.27      6.53 o
   5   9   4       59.41       60.53      6.52 o
   6   9   4        5.37        7.03      4.84 o
   0  10   4      631.55      544.00     29.44 o
   1  10   4       44.06       52.57      7.63 o
   2  10   4       79.33       97.34      7.67 o
   3  10   4       13.96       21.56      6.19 o
   4  10   4       14.39        8.95      5.60 o
   5  10   4       13.42       12.36      5.50 o
   6  10   4        4.55        7.91      6.11 o
   0  11   4      135.20      178.98     12.95 o
   1  11   4      101.68      116.49      8.09 o
   2  11   4        8.73       14.57      6.46 o
   3  11   4        8.04        2.43      5.57 o
   4  11   4       24.46       20.24      6.89 o
   5  11   4       24.34       17.71      6.51 o
   0  12   4        0.16        3.03      9.14 o
   1  12   4       11.86        5.42      6.19 o
   2  12   4       18.89       22.59      7.05 o
   3  12   4       39.63       45.78      8.08 o
   4  12   4       14.73       15.18      7.09 o
   0  13   4        1.41       13.35      9.88 o
   1  13   4        0.07       -9.88      7.22 o
   2  13   4       19.13       22.40      7.68 o
   3  13   4        4.83       14.69      9.69 o
   0  14   4       28.95       42.39     16.44 o
   1  14   4        2.39       10.30      8.45 o
   2  14   4        1.31       10.60      8.06 o
   1   0   5    12553.77    11008.06    382.82 o
   2   0   5      815.75      667.37      5.33 o
   3   0   5      845.96      708.70      6.41 o
   4   0   5      621.03      667.97      9.98 o
   5   0   5      110.74      133.12      4.66 o
   6   0   5        2.86        1.18      3.68 o
   7   0   5        3.59        5.14      4.55 o
   8   0   5       23.70       31.03      5.79 o
   0   1   5    21265.50    18758.64    240.33 o
   1   1   5     1391.90     1427.42     11.93 o
   2   1   5     3742.86     3599.90     21.13 o
   3   1   5      193.04      166.71      2.40 o
   4   1   5      592.62      623.35      5.47 o
   5   1   5      140.91      120.40      3.17 o
   6   1   5       25.16       25.53      3.20 o
   7   1   5      112.72      115.02      4.57 o
   8   1   5       74.99       82.38      4.55 o
   0   2   5     1754.62     1862.96     19.88 o
   1   2   5     1249.72     1227.89      9.32 o
   2   2   5      987.31      895.22      7.41 o
   3   2   5       81.50       51.73      2.42 o
   4   2   5      300.55      256.46      3.49 o
   5   2   5      189.30      192.01      3.77 o
   6   2   5      133.21      107.84      4.07 o
   7   2   5      118.50      125.69      5.27 o
   8   2   5        7.70       11.43      3.93 o
   0   3   5      371.65      315.31      9.57 o
   1   3   5      993.11      733.30     12.35 o
   2   3   5      227.66      259.84      4.84 o
   3   3   5       92.58      150.66      3.59 o
   4   3   5      148.37      179.81      3.88 o
   5   3   5      209.28      275.41      4.72 o
   6   3   5       36.12       40.83      3.10 o
   7   3   5       58.03       42.75      4.72 o
   8   3   5       23.18        7.22      4.70 o
   0   4   5     1011.05     1279.66     23.86 o
   1   4   5      171.26      137.36      5.93 o
   2   4   5      291.23      240.81      4.95 o
   3   4   5      298.56      277.57      4.92 o
   4   4   5       13.03       13.49      2.97 o
   5   4   5      235.57      242.69      4.99 o
   6   4   5      122.76      117.68      4.12 o
   7   4   5        6.24        3.49      2.86 o
   8   4   5        0.42        2.49      4.01 o
   0   5   5     2042.71     1874.56     25.33 o
   1   5   5      634.88      674.52     14.45 o
   2   5   5      781.44      806.95     14.00 o
   3   5   5      205.25      211.51      5.03 o
   4   5   5       44.03       62.21      4.03 o
   5   5   5      565.88      623.68      9.10 o
   6   5   5       88.59       98.43      4.16 o
   7   5   5       29.26       16.04      3.61 o
   0   6   5      514.46      563.82     12.26 o
   1   6   5      372.70      401.96      7.24 o
   2   6   5     1196.10     1147.42     13.23 o
   3   6   5       18.37       24.51      3.60 o
   4   6   5       87.30       76.35      4.62 o
   5   6   5       34.56       47.39      4.10 o
   6   6   5       86.99       92.74      4.14 o
   7   6   5       14.82       10.25      3.87 o
   0   7   5       18.88       29.90      6.45 o
   1   7   5      154.99      189.09      5.91 o
   2   7   5      138.62      159.81      5.68 o
   3   7   5       82.96       96.34      5.98 o
   4   7   5       57.33       64.25      5.10 o
   5   7   5       28.72       23.57      4.55 o
   6   7   5        4.45        0.88      3.41 o
   7   7   5       31.14       28.36      6.70 o
   0   8   5        5.89        3.89      7.20 o
   1   8   5      383.88      372.26      8.46 o
   2   8   5      132.03      122.90      6.27 o
   3   8   5       27.75       34.89      5.80 o
   4   8   5       22.31       28.28      4.85 o
   5   8   5        7.42       11.61      5.32 o
   6   8   5        4.70        8.78      4.56 o
   7   8   5        4.56       14.62      4.51 o
   0   9   5      124.75       75.37      9.24 o
   1   9   5       64.05       46.58      5.85 o
   2   9   5      153.56      174.22      7.30 o
   3   9   5       23.17       19.73      5.85 o
   4   9   5        8.28       10.09      5.08 o
   5   9   5        7.21       11.49      4.81 o
   6   9   5       19.58       20.49      5.36 o
   0  10   5       77.45       90.51     10.23 o
   1  10   5       83.24      119.13      7.48 o
   2  10   5       98.06      107.28      7.00 o
   3  10   5       45.22       33.34      6.24 o
   4  10   5      100.63      100.43      6.96 o
   5  10   5        9.42        7.90      5.36 o
   6  10   5       11.76       14.14      7.03 o
   0  11   5        1.38       -3.54      7.82 o
   1  11   5       10.69       19.04      6.52 o
   2  11   5        2.39        4.35      5.52 o
   3  11   5       19.96       20.00      6.40 o
   4  11   5       51.49       31.37      6.88 o
   5  11   5       14.30       19.64      6.73 o
   0  12   5      143.47      155.68     13.99 o
   1  12   5        6.68        7.97      6.77 o
   2  12   5       17.44       28.89      8.33 o
   3  12   5        2.79        4.27      6.25 o
   4  12   5        6.00        8.48      6.58 o
   0  13   5        3.35        5.21     10.11 o
   1  13   5       46.27       51.52      8.51 o
   2  13   5        6.86       12.51      7.26 o
   3  13   5        8.05       14.74     12.63 o
   0  14   5        3.79        2.19     14.09 o
   1  14   5       14.55       18.91     10.43 o
   2  14   5        5.45       20.39     11.12 o
   0   0   6    18368.34    16794.63    264.40 o
   1   0   6        1.61        0.32      1.26 o
   2   0   6      351.91      371.78      3.77 o
   3   0   6       32.61       35.63      3.19 o
   4   0   6       76.46       78.68      3.91 o
   5   0   6       30.55       80.93      3.99 o
   6   0   6      196.01      148.00      5.83 o
   7   0   6        0.02       -5.99      7.90 o
   8   0   6        1.11        8.26      6.76 o
   0   1   6     4909.34     4700.45     40.25 o
   1   1   6      597.61      547.77      4.75 o
   2   1   6      237.76      297.77      3.20 o
   3   1   6      322.52      381.77      3.66 o
   4   1   6       93.71       76.47      2.77 o
   5   1   6      246.43      271.80      3.82 o
   6   1   6       44.58       41.16      3.25 o
   7   1   6        5.71       10.40      3.89 o
   8   1   6        8.82        7.56      3.96 o
   0   2   6     3256.16     3335.98     36.02 o
   1   2   6     1270.66     1383.87     10.77 o
   2   2   6     1635.80     1588.04     12.02 o
   3   2   6      309.97      339.02      3.62 o
   4   2   6       39.80       43.45      2.21 o
   5   2   6      228.28      254.46      4.70 o
   6   2   6      116.35      122.55      3.61 o
   7   2   6       60.20       52.04      4.84 o
   8   2   6       16.31        7.41      4.75 o
   0   3   6        0.01       -1.79      3.81 o
   1   3   6     4163.48     3737.36     33.43 o
   2   3   6       80.86      103.98      3.32 o
   3   3   6     1226.28     1332.45     12.43 o
   4   3   6      114.66      121.14      3.47 o
   5   3   6       13.88       26.71      2.50 o
   6   3   6       20.41       29.88      3.20 o
   7   3   6       15.39        9.30      3.45 o
   8   3   6       28.57       15.87      6.35 o
   0   4   6        0.54       -1.30      4.91 o
   1   4   6     3473.39     3142.12     27.03 o
   2   4   6     1676.39     1633.77     15.59 o
   3   4   6      617.38      599.30      7.51 o
   4   4   6       40.27       47.58      2.94 o
   5   4   6      678.74      672.97      7.84 o
   6   4   6        8.40        4.14      3.01 o
   7   4   6       70.59       94.72      4.52 o
   8   4   6       26.90       15.86      5.97 o
   0   5   6       58.82       56.11      5.99 o
   1   5   6      601.07      665.58      9.44 o
   2   5   6      551.97      613.06      9.57 o
   3   5   6      259.68      265.53      5.42 o
   4   5   6      153.54      138.36      5.09 o
   5   5   6      229.21      221.04      5.41 o
   6   5   6       52.85       52.38      3.68 o
   7   5   6       12.78        5.89      3.17 o
   0   6   6      129.21      180.32     13.46 o
   1   6   6      153.15      166.67      5.09 o
   2   6   6      460.26      484.66      8.97 o
   3   6   6       27.63       30.66      3.65 o
   4   6   6      190.67      175.09      5.48 o
   5   6   6      232.83      240.64      6.23 o
   6   6   6        7.97       11.39      3.57 o
   7   6   6        1.72        3.12      3.31 o
   0   7   6      350.89      418.04     11.55 o
   1   7   6      178.78      147.91      5.91 o
   2   7   6      109.49      108.91      5.55 o
   3   7   6        9.50        7.45      4.18 o
   4   7   6       38.18       35.23      4.72 o
   5   7   6       26.61       33.60      4.50 o
   6   7   6        7.58        3.75      3.58 o
   7   7   6        0.72        0.62      3.64 o
   0   8   6       45.92       44.08      6.99 o
   1   8   6      177.02      175.00      7.08 o
   2   8   6      198.59      216.08      8.17 o
   3   8   6        3.64        2.85      4.01 o
   4   8   6       10.20       25.35      5.08 o
   5   8   6       36.21       40.88      5.34 o
   6   8   6        0.03       -1.05      4.56 o
   7   8   6       22.08       22.70      5.82 o
   0   9   6       53.32       53.52     10.41 o
   1   9   6       50.06       53.83      6.23 o
   2   9   6        1.80        6.51      4.80 o
   3   9   6       49.36       37.32      5.67 o
   4   9   6       40.58       46.56      6.24 o
   5   9   6       53.95       61.00      5.99 o
   6   9   6        3.90        7.22      4.81 o
   0  10   6      501.11      417.83     14.88 o
   1  10   6      142.73      103.78      7.30 o
   2  10   6      112.58      135.28      7.55 o
   3  10   6        3.98       17.12      5.80 o
   4  10   6       65.72       55.97      6.04 o
   5  10   6        7.88       14.65      5.62 o
   6  10   6       12.11       20.71      7.09 o
   0  11   6       42.72       26.61      8.98 o
   1  11   6       61.09       62.93      7.51 o
   2  11   6       22.18       29.24      7.24 o
   3  11   6       14.03        1.74      5.79 o
   4  11   6        6.67       12.22      6.85 o
   5  11   6        0.05       12.25      6.27 o
   0  12   6        0.27       13.49      9.96 o
   1  12   6       26.31       18.03      7.21 o
   2  12   6       20.83       40.18      9.57 o
   3  12   6       29.63       35.56      7.65 o
   4  12   6       27.94       13.31      6.34 o
   0  13   6        7.11       13.95     10.66 o
   1  13   6        8.54       13.94      6.98 o
   2  13   6       21.83       42.23      8.18 o
   3  13   6        4.24       13.66      7.05 o
   0  14   6       27.78       50.09     12.16 o
   1  14   6        1.00        6.57      7.68 o
   2  14   6        0.55        8.50      8.29 o
   1   0   7      444.01      443.86      6.80 o
   2   0   7      128.40      151.84      6.88 o
   3   0   7      265.73      192.83      2.87 o
   4   0   7      245.17      217.68      4.52 o
   5   0   7       23.28       22.47      3.41 o
   6   0   7       24.36       31.20      7.78 o
   7   0   7       88.33       60.26      6.85 o
   8   0   7        5.83       -1.05      6.18 o
   0   1   7     5861.36     5930.01     54.15 o
   1   1   7     2602.95     2328.44     17.79 o
   2   1   7     2060.35     1908.07     12.34 o
   3   1   7      600.08      629.87      4.56 o
   4   1   7      448.75      473.95      4.72 o
   5   1   7       26.23       44.38      2.25 o
   6   1   7       52.54       72.57      3.77 o
   7   1   7       57.56       67.52      3.82 o
   8   1   7       23.18       18.49      5.54 o
   0   2   7      245.88      209.63      6.06 o
   1   2   7     5815.89     5883.90     46.27 o
   2   2   7       30.74       26.72      1.58 o
   3   2   7      228.24      151.34      3.24 o
   4   2   7      269.32      301.04      3.47 o
   5   2   7        6.58        3.70      2.12 o
   6   2   7       72.12       76.73      2.92 o
   7   2   7       91.31       68.76      4.07 o
   8   2   7        2.18        4.99      4.43 o
   0   3   7     8860.54     8552.26    110.90 o
   1   3   7      326.92      374.85      7.79 o
   2   3   7       10.45       13.79      2.03 o
   3   3   7      152.94      120.70      3.31 o
   4   3   7       50.09       43.75      2.30 o
   5   3   7       88.38      113.63      3.13 o
   6   3   7      229.76      194.16      4.11 o
   7   3   7       37.12       35.52      4.09 o
   8   3   7        1.39       -2.34      4.56 o
   0   4   7       38.78       29.78      4.76 o
   1   4   7      418.74      483.42     12.90 o
   2   4   7     1641.30     1655.57     15.63 o
   3   4   7      175.39      191.08      4.98 o
   4   4   7      320.02      282.32      4.89 o
   5   4   7       17.83       14.90      2.54 o
   6   4   7      139.24      150.19      4.18 o
   7   4   7        8.64        7.91      3.13 o
   8   4   7       10.25        5.57      4.58 o
   0   5   7      112.60       90.07      5.78 o
   1   5   7      100.60      146.01      4.59 o
   2   5   7      343.02      342.60      5.99 o
   3   5   7       54.62       56.54      3.60 o
   4   5   7      320.55      297.67      6.54 o
   5   5   7      149.54      171.16      4.87 o
   6   5   7       40.07       63.66      3.65 o
   7   5   7       17.04       13.65      3.62 o
   0   6   7        0.02       14.20      4.86 o
   1   6   7      258.22      336.97      6.55 o
   2   6   7      731.61      753.02     10.18 o
   3   6   7      150.22      159.66      5.00 o
   4   6   7      160.00      131.89      6.07 o
   5   6   7      327.81      299.78      6.88 o
   6   6   7       17.30       21.32      3.24 o
   7   6   7       37.08       52.69      7.38 o
   0   7   7       23.40       19.99      6.22 o
   1   7   7       99.82      106.92      5.19 o
   2   7   7      220.74      210.54      6.31 o
   3   7   7      326.93      303.51      6.94 o
   4   7   7       67.33       52.32      5.39 o
   5   7   7       31.59       36.74      5.08 o
   6   7   7       24.71       22.11      3.84 o
   7   7   7        4.45        7.09      4.96 o
   0   8   7       98.76      113.47      8.84 o
   1   8   7      151.08      182.02      6.41 o
   2   8   7      146.16      168.52      6.75 o
   3   8   7       24.20       21.73      4.60 o
   4   8   7      102.95       95.34      5.41 o
   5   8   7       16.81       10.56      5.31 o
   6   8   7        8.02        6.19      4.70 o
   0   9   7       53.47       42.59      9.58 o
   1   9   7      188.25      161.32      6.89 o
   2   9   7       42.46       39.34      5.40 o
   3   9   7       61.89       80.80      5.86 o
   4   9   7       76.40       64.18      6.28 o
   5   9   7       29.97       20.95      5.23 o
   6   9   7       15.28       23.47      6.82 o
   0  10   7       85.47       82.81     10.98 o
   1  10   7       97.69       79.02      7.07 o
   2  10   7       67.05       54.48      6.96 o
   3  10   7        9.21       14.79      5.33 o
   4  10   7       39.82       38.10      6.20 o
   5  10   7       10.64       16.16      5.40 o
   6  10   7       17.57       25.54      7.42 o
   0  11   7       96.70      100.92     11.52 o
   1  11   7       83.27       71.10      7.40 o
   2  11   7       20.45       14.02      6.33 o
   3  11   7       54.41       51.44      6.94 o
   4  11   7        7.15        9.40      5.67 o
   5  11   7        0.25        2.85      6.06 o
   0  12   7       27.41       29.12      9.67 o
   1  12   7        5.54        3.40      6.26 o
   2  12   7        2.72        3.42      5.86 o
   3  12   7        1.67       -6.08      6.81 o
   4  12   7        1.47        7.43      6.25 o
   0  13   7        2.12       10.26     10.86 o
   1  13   7        9.82       14.41      7.49 o
   2  13   7        6.21       26.01      8.04 o
   3  13   7        0.35        4.99      7.28 o
   0  14   7        4.11       18.91     10.93 o
   1  14   7        9.69       20.14      7.94 o
   0   0   8     2531.04     2033.10     23.02 o
   1   0   8     2189.95     1963.95     19.70 o
   2   0   8     1709.48     1573.59     13.68 o
   3   0   8      222.86      205.57      3.09 o
   4   0   8      376.08      328.09      5.68 o
   5   0   8      242.79      208.00      7.71 o
   6   0   8      229.52      327.18      9.91 o
   7   0   8       21.87       23.38      4.32 o
   8   0   8        2.61        5.45     10.36 o
   0   1   8      148.43      119.61      8.57 o
   1   1   8     5782.71     5620.98     39.47 o
   2   1   8      172.84      137.72      3.19 o
   3   1   8      244.48      213.65      3.19 o
   4   1   8      156.08      142.55      2.63 o
   5   1   8       48.61       53.86      2.87 o
   6   1   8       28.93       29.46      2.95 o
   7   1   8       16.49       22.73      3.20 o
   8   1   8        3.85       -5.93      7.01 o
   0   2   8     2075.70     1735.21     25.69 o
   1   2   8     1444.60     1422.85     11.11 o
   2   2   8      280.03      257.78      3.05 o
   3   2   8       89.03       87.25      1.98 o
   4   2   8      196.18      235.10      4.01 o
   5   2   8      494.94      459.66      4.69 o
   6   2   8      215.15      246.28      4.42 o
   7   2   8      104.21      110.03      3.90 o
   8   2   8       22.75       19.83      7.70 o
   0   3   8     1286.61     1097.46     25.75 o
   1   3   8      642.72      669.75      9.48 o
   2   3   8      307.34      324.33      4.33 o
   3   3   8      512.96      462.70      5.54 o
   4   3   8       97.83      107.19      2.57 o
   5   3   8      400.07      368.99      5.16 o
   6   3   8       18.39       21.22      2.43 o
   7   3   8       70.19       55.29      6.90 o
   8   3   8        5.68        7.17      5.11 o
   0   4   8      955.33      885.82     24.16 o
   1   4   8     1195.67     1148.25     13.67 o
   2   4   8      324.86      365.55     11.06 o
   3   4   8      127.08       96.50      3.34 o
   4   4   8      672.57      657.97      9.00 o
   5   4   8       92.82       84.85      3.36 o
   6   4   8      253.15      252.34      5.13 o
   7   4   8       49.42       36.00      6.13 o
   0   5   8       14.02        3.96      4.22 o
   1   5   8     1410.00     1403.43     14.44 o
   2   5   8      103.16      131.09      4.43 o
   3   5   8      110.78      142.06      4.48 o
   4   5   8      184.37      175.52      5.35 o
   5   5   8      453.58      457.07      6.49 o
   6   5   8       46.07       55.98      4.36 o
   7   5   8        7.20        5.35      3.38 o
   0   6   8      149.68      139.25      7.41 o
   1   6   8       97.17       79.84      4.28 o
   2   6   8      219.91      274.57      6.42 o
   3   6   8       33.30       27.95      3.81 o
   4   6   8      102.68       89.43      5.57 o
   5   6   8       40.86       38.92      4.47 o
   6   6   8        8.07        6.77      3.50 o
   7   6   8       16.66       18.46      5.47 o
   0   7   8       32.65       30.19      5.86 o
   1   7   8        6.31       12.02      4.10 o
   2   7   8      139.32      140.73      5.94 o
   3   7   8      153.32      134.33      5.30 o
   4   7   8       20.95       27.86      4.69 o
   5   7   8       68.27       76.82      5.81 o
   6   7   8        7.07        5.20      3.25 o
   7   7   8        1.64        2.74      4.68 o
   0   8   8       69.63       64.09      8.81 o
   1   8   8       33.47       24.66      4.86 o
   2   8   8      205.71      256.14      7.80 o
   3   8   8       43.73       47.73      5.09 o
   4   8   8       42.97       39.56      4.70 o
   5   8   8       59.41       50.76      5.65 o
   6   8   8        8.38        2.27      4.32 o
   0   9   8      222.25      212.54     13.37 o
   1   9   8       86.86      100.09      6.51 o
   2   9   8        9.88       19.04      5.15 o
   3   9   8       95.29      119.24      6.63 o
   4   9   8        9.91       10.02      4.95 o
   5   9   8       59.03       51.06      5.83 o
   6   9   8        9.79        6.94      4.77 o
   0  10   8      224.53      256.98     13.10 o
   1  10   8       49.74       47.07      7.09 o
   2  10   8      133.14      110.75      7.69 o
   3  10   8        5.97       -0.07      5.28 o
   4  10   8      118.12      135.40      7.55 o
   5  10   8        8.27        9.62      5.97 o
   0  11   8        6.54       14.08      8.53 o
   1  11   8      132.52      130.41      7.95 o
   2  11   8       47.06       44.98      6.48 o
   3  11   8       12.72       16.31      6.09 o
   4  11   8       13.04        5.24      5.93 o
   5  11   8        4.88       12.23      5.97 o
   0  12   8        9.70        8.39     10.54 o
   1  12   8        5.50        8.32      7.49 o
   2  12   8       23.07       16.94      7.79 o
   3  12   8        8.12       -2.66      6.58 o
   4  12   8        6.78       12.67      7.22 o
   0  13   8        0.46       12.16     13.40 o
   1  13   8        7.83       20.12      7.60 o
   2  13   8       13.81       25.96      8.15 o
   3  13   8        9.43       20.84      7.99 o
   0  14   8        4.73       18.58     10.86 o
   1  14   8       14.47       11.57      8.32 o
   1   0   9        2.15        4.33      1.50 o
   2   0   9     4040.08     4454.28     42.14 o
   3   0   9      937.38      946.48      8.90 o
   4   0   9      129.83       96.94      6.56 o
   5   0   9        5.43       11.59      3.25 o
   6   0   9       70.82       66.58      4.96 o
   7   0   9       52.19       83.34      5.54 o
   8   0   9       41.88       97.16     30.56 o
   0   1   9     3163.34     3895.64     38.63 o
   1   1   9     1174.03     1105.12     10.16 o
   2   1   9      572.75      593.44      8.38 o
   3   1   9     1778.91     1889.62     13.14 o
   4   1   9      115.97      120.91      3.45 o
   5   1   9      100.60       82.84      3.93 o
   6   1   9       38.09       60.60      2.97 o
   7   1   9       10.40       11.56      2.71 o
   8   1   9        1.66        9.67      7.65 o
   0   2   9     1841.78     1641.36     22.28 o
   1   2   9      668.35      660.82      6.33 o
   2   2   9      214.40      166.62      2.42 o
   3   2   9      422.33      495.92      5.14 o
   4   2   9       91.56      118.06      2.87 o
   5   2   9       26.26       22.37      2.09 o
   6   2   9      249.16      258.93      4.27 o
   7   2   9       35.48       45.65      5.54 o
   8   2   9       19.11       18.88      7.62 o
   0   3   9       48.18       58.99      5.69 o
   1   3   9        4.86        1.01      2.30 o
   2   3   9       22.40       49.67      2.25 o
   3   3   9      109.79      119.46      4.29 o
   4   3   9      106.09       92.23      2.34 o
   5   3   9       21.84       35.31      2.20 o
   6   3   9       17.95       20.60      2.51 o
   7   3   9        1.62        3.05      2.49 o
   8   3   9        2.55        1.60      4.12 o
   0   4   9        0.29       13.88      4.76 o
   1   4   9     3425.28     3553.05     28.78 o
   2   4   9     1383.12     1580.45     13.56 o
   3   4   9       40.19       64.37      2.91 o
   4   4   9      479.33      474.32      5.99 o
   5   4   9      155.93      190.46      4.13 o
   6   4   9       36.12       25.90      3.28 o
   7   4   9       12.55        7.09      2.92 o
   0   5   9        2.82       12.10      4.85 o
   1   5   9       38.74       67.53      6.77 o
   2   5   9        7.12        8.55      2.76 o
   3   5   9      245.55      248.75      5.56 o
   4   5   9       34.34       51.06      3.60 o
   5   5   9      182.39      174.20      4.57 o
   6   5   9       93.90      103.20      4.30 o
   7   5   9        9.32       10.88      4.23 o
   0   6   9        1.64       -1.77      4.76 o
   1   6   9      336.35      275.01      7.08 o
   2   6   9      127.89      100.68      4.39 o
   3   6   9       95.65       99.50      4.68 o
   4   6   9     1059.32     1133.18     14.77 o
   5   6   9       16.80       15.27      3.74 o
   6   6   9        7.23        5.35      2.94 o
   7   6   9       37.10       35.48      8.10 o
   0   7   9       54.28       71.46      6.62 o
   1   7   9      205.81      184.94      6.36 o
   2   7   9       39.59       40.21      4.48 o
   3   7   9      144.34      138.32      5.81 o
   4   7   9      231.06      273.91      7.02 o
   5   7   9       65.81       62.73      5.16 o
   6   7   9        8.43        6.60      3.51 o
   7   7   9        7.31        8.09      5.88 o
   0   8   9        7.77        4.37      6.38 o
   1   8   9       90.05      105.15      6.23 o
   2   8   9      211.21      190.45      7.44 o
   3   8   9       25.26       32.64      5.21 o
   4   8   9      160.12      178.16      8.47 o
   5   8   9        0.71        4.47      4.25 o
   6   8   9        0.32       -1.53      4.31 o
   0   9   9       10.76       23.66      7.21 o
   1   9   9      109.31      104.10      6.94 o
   2   9   9       69.66       82.66      6.44 o
   3   9   9       58.32       64.32      6.47 o
   4   9   9        0.41       -0.15      4.14 o
   5   9   9       11.22       21.72      5.98 o
   6   9   9        3.20       14.11      6.28 o
   0  10   9       60.99       76.13     10.36 o
   1  10   9      144.97      161.09      7.87 o
   2  10   9       19.03        6.83      5.86 o
   3  10   9       18.79       18.27      5.58 o
   4  10   9       40.44       30.16      5.67 o
   5  10   9        6.13        9.54      5.69 o
   0  11   9       55.54       79.13     11.51 o
   1  11   9        0.23       10.72      6.15 o
   2  11   9        5.69       15.36      6.43 o
   3  11   9       32.92       39.17      6.85 o
   4  11   9       45.44       38.84      9.51 o
   5  11   9        0.93        4.42      6.58 o
   0  12   9       19.98       19.05     11.32 o
   1  12   9       15.27       18.41      7.31 o
   2  12   9       20.15       22.18      6.81 o
   3  12   9        1.14       10.33      7.25 o
   4  12   9       14.98        9.80      6.70 o
   0  13   9        2.43       12.63     14.99 o
   1  13   9        7.87       25.51      9.23 o
   2  13   9        1.60       -0.70      6.64 o
   3  13   9        0.40        2.12      6.38 o
   0  14   9       10.59        5.11     20.83 o
   1  14   9        0.96        7.20      7.56 o
   0   0  10     1529.37     1962.07     25.90 o
   1   0  10      388.26      452.19      7.70 o
   2   0  10       97.12      101.94      6.57 o
   3   0  10      435.58      548.44      6.92 o
   4   0  10      390.43      404.69      7.50 o
   5   0  10       97.79       89.30      5.27 o
   6   0  10        9.30       10.92      3.56 o
   7   0  10       45.29       58.51      4.76 o
   8   0  10       13.99       34.40     12.91 o
   0   1  10     2249.95     2220.31     20.24 o
   1   1  10     3454.96     3279.69     23.25 o
   2   1  10      325.33      258.87      4.09 o
   3   1  10     1095.44     1288.73      8.98 o
   4   1  10      854.85      968.44      7.84 o
   5   1  10      218.66      207.58      3.52 o
   6   1  10       10.76        7.66      2.21 o
   7   1  10       21.18       31.27      2.94 o
   8   1  10        5.47       16.36      8.26 o
   0   2  10     2184.72     2500.52     29.32 o
   1   2  10       96.21       82.92      2.72 o
   2   2  10     3173.55     3101.99     21.58 o
   3   2  10       16.64       10.52      2.16 o
   4   2  10      581.42      598.51      6.20 o
   5   2  10        9.14       21.39      2.62 o
   6   2  10      230.98      210.64      4.83 o
   7   2  10       82.56       68.60      5.72 o
   8   2  10        1.61       -1.47      7.39 o
   0   3  10      124.70       67.63      4.23 o
   1   3  10      805.38      891.58      8.76 o
   2   3  10      166.75      149.30      3.56 o
   3   3  10      393.77      422.20      5.57 o
   4   3  10      637.55      641.44      5.28 o
   5   3  10       99.39       99.41      3.16 o
   6   3  10        8.64       10.59      1.91 o
   7   3  10       30.88       26.33      5.52 o
   8   3  10        4.66        3.68      5.97 o
   0   4  10     1964.16     2287.28     29.44 o
   1   4  10      129.44       94.34      3.54 o
   2   4  10       40.45       47.27      2.93 o
   3   4  10       69.36       48.28      2.68 o
   4   4  10     2137.29     2086.12     17.85 o
   5   4  10      346.92      406.75      4.91 o
   6   4  10      122.02      124.09      3.41 o
   7   4  10       44.77       20.58      8.07 o
   0   5  10      769.13      829.04     14.37 o
   1   5  10     3332.62     3223.88     29.49 o
   2   5  10      282.34      330.82      6.32 o
   3   5  10       50.76       44.58      3.04 o
   4   5  10      136.81      130.74      4.53 o
   5   5  10      164.24      143.42      3.60 o
   6   5  10       42.88       36.52      2.86 o
   7   5  10        8.13        6.62      3.90 o
   0   6  10        0.51        4.62      4.57 o
   1   6  10      273.68      250.35      5.80 o
   2   6  10      271.58      360.09      6.56 o
   3   6  10       63.90       73.49      4.56 o
   4   6  10      114.08      145.19      5.53 o
   5   6  10      138.07      171.69      5.16 o
   6   6  10       79.01       70.81      3.77 o
   7   6  10       19.70       18.95      5.04 o
   0   7  10      460.38      380.03     11.13 o
   1   7  10      197.16      179.36      6.28 o
   2   7  10       14.40       26.76      4.11 o
   3   7  10       90.09      111.25      5.44 o
   4   7  10        3.32        2.67      3.51 o
   5   7  10       53.05       52.92      5.01 o
   6   7  10       38.54       35.04      4.23 o
   7   7  10       25.94       16.22      5.15 o
   0   8  10        5.38        9.04      6.05 o
   1   8  10       36.90       32.35      4.93 o
   2   8  10      297.75      204.51      6.89 o
   3   8  10       66.25       90.80      5.52 o
   4   8  10       44.48       37.32      5.19 o
   5   8  10       34.02       30.35      5.83 o
   6   8  10       14.94       12.01      4.60 o
   0   9  10       32.32       16.63      8.69 o
   1   9  10       97.55      107.45      7.06 o
   2   9  10       30.28       37.26      6.07 o
   3   9  10        3.61        7.56      4.55 o
   4   9  10       26.51       42.39      5.82 o
   5   9  10        4.27        0.87      4.12 o
   6   9  10        3.53        7.96      4.54 o
   0  10  10      129.26      105.27      9.70 o
   1  10  10       36.78       39.64      6.47 o
   2  10  10      270.99      317.72      9.30 o
   3  10  10      104.97      108.91      8.32 o
   4  10  10       20.78       15.42      5.30 o
   5  10  10       13.62       21.55      6.65 o
   0  11  10      139.42      117.04     13.77 o
   1  11  10       64.25       52.05      7.37 o
   2  11  10       11.54       17.20      5.98 o
   3  11  10        1.60        7.44      5.39 o
   4  11  10       51.36       32.75      7.36 o
   5  11  10       34.21       25.78      6.35 o
   0  12  10       26.91       17.17     11.15 o
   1  12  10        4.55        9.45      6.63 o
   2  12  10       28.06       31.33      8.15 o
   3  12  10        7.20        5.19      6.09 o
   4  12  10        8.24        8.30      7.47 o
   0  13  10        0.75        3.84      8.82 o
   1  13  10        5.92       18.19      7.13 o
   2  13  10        1.33        2.22      6.43 o
   3  13  10        2.61       21.09      7.30 o
   0  14  10        3.53      -12.33     11.48 o
   1  14  10        5.18        5.80      9.30 o
   1   0  11     1039.25      934.79     10.39 o
   2   0  11     7348.62     7598.21     93.85 o
   3   0  11        3.46       -3.48      6.04 o
   4   0  11     1038.00     1051.34     13.16 o
   5   0  11       65.11       70.14      4.40 o
   6   0  11      255.93      212.28      5.08 o
   7   0  11        0.01        1.96      2.52 o
   8   0  11        4.27       15.34     12.27 o
   0   1  11      493.90      370.94      5.83 o
   1   1  11      662.05      628.46     11.16 o
   2   1  11      303.87      322.29      5.19 o
   3   1  11       17.82       18.36      1.52 o
   4   1  11      147.89      142.61      3.70 o
   5   1  11       44.45       44.05      2.76 o
   6   1  11        2.08        0.38      1.99 o
   7   1  11       25.80       19.44      5.68 o
   8   1  11        3.19       17.11     10.76 o
   0   2  11     1547.29     1640.47     18.57 o
   1   2  11     1934.41     1942.57     13.54 o
   2   2  11     1749.71     1888.99     15.29 o
   3   2  11      294.15      329.80      4.14 o
   4   2  11      581.31      523.53      5.93 o
   5   2  11      129.08      134.63      3.73 o
   6   2  11       61.19       65.93      4.17 o
   7   2  11        3.42        5.04      3.32 o
   8   2  11        2.61        3.78     14.52 o
   0   3  11       25.13       27.55      4.26 o
   1   3  11      124.77      116.67      4.10 o
   2   3  11      346.98      415.69      5.24 o
   3   3  11      354.29      384.08      4.53 o
   4   3  11       65.54       57.70      2.88 o
   5   3  11      327.57      368.62      5.57 o
   6   3  11       33.14       28.23      3.53 o
   7   3  11        8.01        5.58      3.26 o
   0   4  11      803.00     1018.48     17.86 o
   1   4  11       19.82       15.76      3.22 o
   2   4  11       17.36       12.61      2.75 o
   3   4  11       61.81       68.14      2.81 o
   4   4  11     1371.68     1510.26     12.29 o
   5   4  11      162.90      173.34      4.93 o
   6   4  11      118.95      127.43      5.23 o
   7   4  11        2.90        1.20      3.33 o
   0   5  11      128.24      107.87     11.43 o
   1   5  11      775.79      868.72      9.64 o
   2   5  11      567.07      606.45      8.44 o
   3   5  11       40.34       53.68      3.47 o
   4   5  11       36.20       31.75      4.06 o
   5   5  11      177.82      177.48      4.45 o
   6   5  11       25.24       29.70      2.87 o
   7   5  11        8.22        5.48      4.58 o
   0   6  11        5.23       18.03      5.61 o
   1   6  11       23.05       21.53      3.93 o
   2   6  11      150.87      162.99      4.89 o
   3   6  11       23.83       32.37      4.31 o
   4   6  11     1134.64     1164.66     13.29 o
   5   6  11        5.35        1.21      2.81 o
   6   6  11       13.84        6.51      2.86 o
   7   6  11       16.97       14.53      4.68 o
   0   7  11      117.49      116.71     10.16 o
   1   7  11      302.36      339.58      7.41 o
   2   7  11      239.72      264.87      7.02 o
   3   7  11      354.36      439.09      8.16 o
   4   7  11       18.17       35.26      4.20 o
   5   7  11        8.04       11.98      3.89 o
   6   7  11       15.74       14.49      3.02 o
   7   7  11        3.56       10.29      4.82 o
   0   8  11      303.95      284.94     13.93 o
   1   8  11       61.28       52.39      6.04 o
   2   8  11        2.14        7.38      4.62 o
   3   8  11       68.44       77.41      5.45 o
   4   8  11       29.67       20.09      4.59 o
   5   8  11       23.90       15.73      4.98 o
   6   8  11        8.06       15.22      6.46 o
   0   9  11      294.57      303.63     16.24 o
   1   9  11       72.48       85.97      6.04 o
   2   9  11      220.04      207.85      8.11 o
   3   9  11       59.08       60.85      5.74 o
   4   9  11        7.13        7.18      4.86 o
   5   9  11        5.67        6.64      4.21 o
   6   9  11       16.15       17.28      6.18 o
   0  10  11       15.62       14.19      7.65 o
   1  10  11      144.14      148.21      9.53 o
   2  10  11      384.68      395.67     12.84 o
   3  10  11       88.37       84.49      8.01 o
   4  10  11        6.92       10.00      5.85 o
   5  10  11       25.44       27.52      8.41 o
   0  11  11       26.21        8.99      8.60 o
   1  11  11       28.49       27.70      7.05 o
   2  11  11        0.09        2.83      5.48 o
   3  11  11       16.24       16.25      6.34 o
   4  11  11       10.98        7.23      6.16 o
   5  11  11        7.24       10.86      6.43 o
   0  12  11       26.57       10.98      9.05 o
   1  12  11       11.89       17.29      6.94 o
   2  12  11       20.26       30.03      7.77 o
   3  12  11        4.90        4.39      6.18 o
   4  12  11       14.83        2.25      6.11 o
   0  13  11        2.06        4.46     16.23 o
   1  13  11        3.57       12.00      6.91 o
   2  13  11        0.90        4.52      6.46 o
   3  13  11        2.75        7.41      6.90 o
   0  14  11        2.98       -4.01     12.89 o
   0   0  12     1242.30     1032.95     13.98 o
   1   0  12     3968.92     3514.95     31.50 o
   2   0  12      120.19      165.30      5.78 o
   3   0  12      848.45      858.69     16.87 o
   4   0  12       49.65       68.92      8.24 o
   5   0  12        0.66        3.11      2.44 o
   6   0  12       56.32       49.22      2.47 o
   7   0  12       81.08       91.82     18.13 o
   8   0  12        2.36       -9.01     16.73 o
   0   1  12      558.73      473.90      9.85 o
   1   1  12      396.47      318.23      8.36 o
   2   1  12     5942.54     6797.61     63.04 o
   3   1  12      287.25      394.20      4.57 o
   4   1  12       21.76       26.12      2.13 o
   5   1  12      345.60      352.41      5.85 o
   6   1  12      102.61       91.21      5.90 o
   7   1  12       28.95       17.11      5.18 o
   8   1  12        2.33       14.66     13.16 o
   0   2  12     3403.95     3337.74     49.33 o
   1   2  12       62.61       71.75      3.35 o
   2   2  12      458.48      529.60      5.57 o
   3   2  12      166.70      132.22      3.56 o
   4   2  12       29.75       32.72      2.47 o
   5   2  12      487.69      444.55      5.44 o
   6   2  12       36.20       35.45      3.08 o
   7   2  12       40.47       40.18     10.74 o
   8   2  12       24.73       40.50     10.69 o
   0   3  12       11.09        5.35      3.15 o
   1   3  12      366.07      331.77      4.74 o
   2   3  12      515.34      658.51      8.81 o
   3   3  12      516.78      590.18      8.35 o
   4   3  12      219.56      210.85      4.17 o
   5   3  12      284.60      359.40      5.70 o
   6   3  12       26.53       31.63      3.29 o
   7   3  12       21.85        9.76      3.77 o
   0   4  12       52.74       80.90      4.56 o
   1   4  12     1622.18     1612.79     13.96 o
   2   4  12      277.25      264.95      6.47 o
   3   4  12       36.77       39.08      2.07 o
   4   4  12      246.69      252.07      4.13 o
   5   4  12       83.02       88.17      4.03 o
   6   4  12       24.52       27.20      4.16 o
   7   4  12       32.07       23.48      7.81 o
   0   5  12      174.52      158.52      6.96 o
   1   5  12      173.91      183.56      5.62 o
   2   5  12        1.89        1.02      3.06 o
   3   5  12      271.64      289.37      5.78 o
   4   5  12      491.52      459.92      9.62 o
   5   5  12       69.94       71.44      2.41 o
   6   5  12       20.06       27.17      4.52 o
   7   5  12        2.83       -0.43      3.53 o
   0   6  12       70.89       77.63      6.72 o
   1   6  12      154.20      197.58      5.73 o
   2   6  12      121.34      143.66      4.57 o
   3   6  12      104.66      121.26      5.11 o
   4   6  12      175.57      169.31      9.08 o
   5   6  12       87.52       89.20      4.36 o
   6   6  12        5.68        7.94      2.84 o
   7   6  12        3.58       10.46      5.34 o
   0   7  12       67.40       52.87      8.76 o
   1   7  12      218.85      188.58      6.64 o
   2   7  12       50.30       58.67      4.78 o
   3   7  12      136.62      131.87      8.73 o
   4   7  12       65.21       94.33      7.05 o
   5   7  12       50.62       48.66      4.27 o
   6   7  12       10.91        3.63      3.14 o
   7   7  12       12.36       15.12      5.85 o
   0   8  12       15.91        3.84      5.85 o
   1   8  12        2.60        0.40      4.02 o
   2   8  12      491.05      468.67      8.67 o
   3   8  12       56.50       48.32      4.82 o
   4   8  12       45.92       49.37      4.76 o
   5   8  12        5.57        2.86      4.87 o
   6   8  12       16.98       19.03      4.93 o
   0   9  12       76.59       78.64     10.79 o
   1   9  12        3.11        6.18      4.90 o
   2   9  12       33.81       45.84      5.52 o
   3   9  12       34.79       33.90      5.02 o
   4   9  12       16.50       18.49      4.94 o
   5   9  12       15.85       12.13      5.26 o
   6   9  12        8.17        3.41      5.40 o
   0  10  12        7.66        3.00      6.95 o
   1  10  12       21.00       19.36      6.72 o
   2  10  12      107.58       94.60      8.58 o
   3  10  12       40.74       37.55      6.35 o
   4  10  12       19.91       13.50      8.02 o
   5  10  12       18.71       17.73      6.27 o
   0  11  12        4.52        5.91      8.78 o
   1  11  12       65.46       71.85      7.74 o
   2  11  12       13.86       14.71      5.95 o
   3  11  12       26.73       12.31      6.23 o
   4  11  12        1.51       -4.38      5.63 o
   0  12  12        1.70        0.21      8.01 o
   1  12  12       12.52       27.59      7.44 o
   2  12  12        6.05       12.77      6.36 o
   3  12  12        4.19        6.21      6.27 o
   4  12  12       13.79       20.01      7.36 o
   0  13  12        2.05       21.25     10.64 o
   1  13  12        2.48       11.62      7.81 o
   2  13  12        2.22        6.64      8.06 o
   1   0  13       54.96       68.67      2.70 o
   2   0  13     3253.53     3597.54     36.44 o
   3   0  13       71.15       77.32      7.39 o
   4   0  13      806.03      947.19     20.53 o
   5   0  13       53.50       59.40     10.28 o
   6   0  13        0.35       -2.34      7.93 o
   7   0  13        2.95        7.19     10.99 o
   0   1  13      100.54      128.62      6.80 o
   1   1  13     1558.27     1464.29     10.79 o
   2   1  13     1049.92     1102.67     18.54 o
   3   1  13      768.26      835.41      7.27 o
   4   1  13      324.20      324.51      5.32 o
   5   1  13      218.01      195.75      4.63 o
   6   1  13       36.24       33.73      4.60 o
   7   1  13        4.75        5.79      2.84 o
   8   1  13       11.43       39.28     11.31 o
   0   2  13     1798.00     1825.19     36.64 o
   1   2  13      232.01      248.53      3.80 o
   2   2  13      723.17      822.29      8.55 o
   3   2  13       27.81       32.45      2.40 o
   4   2  13      237.94      287.00      5.05 o
   5   2  13      132.44      140.27      3.64 o
   6   2  13       27.86       37.88      2.94 o
   7   2  13        6.45        9.69      6.98 o
   0   3  13      562.02      692.45     10.59 o
   1   3  13      126.08      134.35      3.38 o
   2   3  13      244.87      310.12      4.31 o
   3   3  13      140.59      164.74      5.21 o
   4   3  13     1037.14     1057.69      9.61 o
   5   3  13      148.09      141.23      4.18 o
   6   3  13       37.50       27.46      3.21 o
   7   3  13        0.23        2.27      2.97 o
   0   4  13        0.47       -0.07      3.24 o
   1   4  13       71.45       70.71      3.60 o
   2   4  13      801.99      924.99      9.46 o
   3   4  13       28.52       26.21      2.21 o
   4   4  13      572.03      503.42      7.50 o
   5   4  13      159.34      188.91      4.92 o
   6   4  13        0.42        1.17      2.55 o
   7   4  13        5.36        7.53      3.27 o
   0   5  13       71.58       59.21      6.86 o
   1   5  13      102.81      148.24      5.10 o
   2   5  13       58.70       68.74      3.81 o
   3   5  13      151.55      183.90      5.19 o
   4   5  13      621.39      685.73     12.23 o
   5   5  13      105.90      124.07      4.49 o
   6   5  13       16.20       15.94      3.88 o
   7   5  13       12.73        7.64      5.12 o
   0   6  13      583.93      619.68     13.49 o
   1   6  13      383.93      327.29      6.90 o
   2   6  13      158.15      156.83      5.76 o
   3   6  13      222.82      235.98      5.66 o
   4   6  13      396.57      375.82      6.39 o
   5   6  13       33.40       36.76      2.35 o
   6   6  13        2.63        3.01      3.95 o
   7   6  13        4.10        6.13      4.91 o
   0   7  13        7.46        6.10      5.39 o
   1   7  13        5.58       18.35      4.24 o
   2   7  13      345.16      330.10      7.30 o
   3   7  13       84.95       63.51      4.66 o
   4   7  13        3.91        9.65      3.91 o
   5   7  13       14.13       23.65      4.51 o
   6   7  13       23.72       18.64      5.14 o
   0   8  13       23.10       29.60      8.13 o
   1   8  13      125.45      148.02      7.18 o
   2   8  13       23.08       25.23      5.33 o
   3   8  13       79.52      116.21      6.27 o
   4   8  13        2.40        9.84      5.14 o
   5   8  13       15.64       12.88      5.43 o
   6   8  13        2.12        0.27      5.05 o
   0   9  13      147.93      121.83      9.45 o
   1   9  13      267.00      292.23      9.30 o
   2   9  13      232.00      228.08      8.12 o
   3   9  13       66.89       67.85      5.90 o
   4   9  13      106.65       94.79      8.65 o
   5   9  13        7.68        9.37      4.98 o
   6   9  13       51.93       38.28      9.34 o
   0  10  13        8.66       10.09      8.80 o
   1  10  13       18.96       19.31      5.72 o
   2  10  13       89.57       81.02      6.93 o
   3  10  13        2.99        0.51      5.05 o
   4  10  13       13.75       14.53      7.67 o
   5  10  13       29.19       22.72      6.56 o
   0  11  13        3.31        1.78      7.65 o
   1  11  13      127.25      122.29      7.82 o
   2  11  13      113.39       97.37      8.84 o
   3  11  13        3.61       15.91      6.28 o
   4  11  13       15.07       14.56      5.90 o
   0  12  13        5.64        3.68      8.46 o
   1  12  13       18.18       12.41      6.85 o
   2  12  13       14.01       18.99      7.73 o
   3  12  13        5.19       -3.12      6.07 o
   0  13  13       15.87       20.99     17.46 o
   1  13  13        6.49       21.16     10.53 o
   2  13  13        0.96       -0.20      7.99 o
   0   0  14      362.49      288.27      6.46 o
   1   0  14     1209.49     1163.63     12.41 o
   2   0  14      484.45      398.08      6.23 o
   3   0  14       71.32       71.95      7.34 o
   4   0  14      259.65      275.90     12.10 o
   5   0  14      253.04      261.00     13.18 o
   6   0  14        0.28        0.67      8.14 o
   7   0  14        0.70       -0.35     10.66 o
   0   1  14        1.05        6.49      2.67 o
   1   1  14     1142.75     1124.54      9.18 o
   2   1  14     5018.01     5610.97     42.66 o
   3   1  14      493.23      467.50      5.39 o
   4   1  14      275.53      260.01      6.15 o
   5   1  14        4.65        2.99      1.61 o
   6   1  14      436.23      446.21     16.99 o
   7   1  14        4.57        5.51      8.12 o
   0   2  14        2.23        3.67      3.31 o
   1   2  14      482.20      559.44      5.60 o
   2   2  14       12.59       11.00      1.36 o
   3   2  14      161.00      170.57      4.70 o
   4   2  14       97.05       88.48      3.51 o
   5   2  14      139.77      102.77      3.15 o
   6   2  14       24.99       32.44      3.27 o
   7   2  14       12.58        9.05      8.06 o
   0   3  14       87.60       90.40      4.68 o
   1   3  14      312.24      381.01      4.98 o
   2   3  14      477.54      425.68      5.82 o
   3   3  14       65.34       63.11      3.95 o
   4   3  14       80.80       74.62      3.16 o
   5   3  14      144.63      124.10      4.04 o
   6   3  14       24.82       30.11      3.05 o
   7   3  14        6.08       10.46      4.56 o
   0   4  14      311.38      283.65      6.92 o
   1   4  14      113.55       86.83      3.98 o
   2   4  14       61.14       67.89      4.19 o
   3   4  14      323.33      321.75      6.58 o
   4   4  14       40.07       33.30      3.07 o
   5   4  14      158.30      177.13      4.28 o
   6   4  14        6.95        5.11      2.83 o
   7   4  14        6.14       16.70      5.63 o
   0   5  14       84.65       81.18      5.09 o
   1   5  14       86.99      109.10      4.36 o
   2   5  14       41.20       37.04      3.87 o
   3   5  14       44.16       39.36      2.79 o
   4   5  14     1160.06     1263.85     14.48 o
   5   5  14       66.01       81.89      4.59 o
   6   5  14       35.51       30.46      4.87 o
   7   5  14       21.76       19.64      6.71 o
   0   6  14      255.56      237.57     10.01 o
   1   6  14       58.02       24.91      3.69 o
   2   6  14       37.18       53.45      4.33 o
   3   6  14       90.90       91.28      4.62 o
   4   6  14        1.98        2.72      3.03 o
   5   6  14        8.36        9.19      1.94 o
   6   6  14       13.93        6.45      4.35 o
   7   6  14        5.68        4.00      4.46 o
   0   7  14      107.79      150.02      8.91 o
   1   7  14      217.77      208.78      6.56 o
   2   7  14        1.76        5.30      3.98 o
   3   7  14      106.56       99.57      5.05 o
   4   7  14      216.12      238.08      5.79 o
   5   7  14       31.01       25.94      3.62 o
   6   7  14       22.31       30.50      5.74 o
   0   8  14        6.96       11.79      6.30 o
   1   8  14       12.78        0.64      4.54 o
   2   8  14       92.39      112.05      6.27 o
   3   8  14      271.26      269.38      7.19 o
   4   8  14       19.07       20.29      4.78 o
   5   8  14       80.19       71.30     11.32 o
   6   8  14       18.91       13.96      5.06 o
   0   9  14        4.81        4.43      7.21 o
   1   9  14       55.93       53.97      6.11 o
   2   9  14       27.55       36.42      5.91 o
   3   9  14       52.24       45.92      5.89 o
   4   9  14       17.34        5.45      4.74 o
   5   9  14        6.13       12.69      4.47 o
   0  10  14      118.50      130.55     12.28 o
   1  10  14       82.10       76.56      6.78 o
   2  10  14       13.12       11.35      5.09 o
   3  10  14       16.40        7.13      6.07 o
   4  10  14       22.31       20.76      5.64 o
   5  10  14       19.52       24.37      6.33 o
   0  11  14       13.93       14.40     10.42 o
   1  11  14       14.06       13.60      6.01 o
   2  11  14       48.31       34.20      6.81 o
   3  11  14        5.36       10.85      5.93 o
   4  11  14        4.86        0.14      6.24 o
   0  12  14       13.12       10.65      9.66 o
   1  12  14       12.06       20.38      7.08 o
   2  12  14       18.35        9.79      6.05 o
   3  12  14        4.13        3.39      6.16 o
   0  13  14        1.40      -15.23     12.76 o
   1  13  14        6.72       13.71      6.96 o
   2  13  14        0.01       -2.67      6.49 o
   1   0  15     1594.00     1539.96     15.44 o
   2   0  15      454.87      446.45      6.46 o
   3   0  15      502.01      579.68     14.51 o
   4   0  15      249.87      284.90     12.46 o
   5   0  15        0.42       18.66      8.69 o
   6   0  15       26.17       21.76      9.76 o
   7   0  15        5.45        0.02     15.59 o
   0   1  15       47.02       43.96      3.80 o
   1   1  15      339.89      392.53      4.15 o
   2   1  15      363.77      298.96      5.90 o
   3   1  15       81.42       92.78      3.68 o
   4   1  15       13.83       12.67      2.86 o
   5   1  15       39.19       43.01      5.25 o
   6   1  15      140.43      148.80     10.00 o
   7   1  15        4.72       14.03      8.85 o
   0   2  15      126.80      140.53      4.65 o
   1   2  15      169.21      186.21      3.58 o
   2   2  15      215.25      198.44      4.71 o
   3   2  15      298.37      343.96      5.70 o
   4   2  15       34.96       37.54      2.39 o
   5   2  15       53.62       42.50      3.42 o
   6   2  15       90.02       85.34      3.58 o
   7   2  15        1.26       -5.13      8.99 o
   0   3  15        9.62        5.98      3.22 o
   1   3  15       35.36       35.36      2.46 o
   2   3  15      283.34      228.12      3.38 o
   3   3  15      442.09      396.50      6.91 o
   4   3  15      765.86      751.33      7.11 o
   5   3  15       66.58       78.81      2.96 o
   6   3  15        5.03        6.68      3.04 o
   7   3  15       10.88       11.53      7.81 o
   0   4  15       24.96       26.58      4.41 o
   1   4  15      432.53      442.41      6.16 o
   2   4  15      236.21      203.99      3.89 o
   3   4  15      419.92      330.99      7.48 o
   4   4  15      257.37      251.30      4.86 o
   5   4  15      201.20      203.83      5.79 o
   6   4  15       10.46        8.95      2.51 o
   7   4  15        0.28        2.58      4.72 o
   0   5  15      308.42      302.68      7.48 o
   1   5  15        3.98        2.92      2.99 o
   2   5  15      479.99      441.90      6.87 o
   3   5  15      347.46      300.17      5.51 o
   4   5  15      297.33      298.34      8.47 o
   5   5  15       27.41       27.97      3.89 o
   6   5  15       20.07       20.53      4.71 o
   7   5  15       29.35       12.02      9.63 o
   0   6  15      348.86      277.25      9.08 o
   1   6  15        2.00        1.78      3.68 o
   2   6  15        6.76        6.24      3.35 o
   3   6  15      127.87      144.27      5.52 o
   4   6  15       24.80       22.82      2.99 o
   5   6  15       55.38       46.25      4.64 o
   6   6  15        3.69       -0.81      4.75 o
   7   6  15       33.86       32.49      6.62 o
   0   7  15       88.25       87.68      9.23 o
   1   7  15       48.41       89.51      5.14 o
   2   7  15      470.87      325.53      8.41 o
   3   7  15      102.16      111.02      5.16 o
   4   7  15       51.92       77.22      4.63 o
   5   7  15        0.66        3.01      3.66 o
   6   7  15        2.56       17.41      5.53 o
   0   8  15       39.43       60.83      9.53 o
   1   8  15       74.89       84.81      5.41 o
   2   8  15       70.17       80.32      5.20 o
   3   8  15       14.45       29.66      4.86 o
   4   8  15       63.89       62.95      6.48 o
   5   8  15        5.48        3.16      4.44 o
   6   8  15        0.47        4.39      4.54 o
   0   9  15        1.77       -2.20      6.33 o
   1   9  15       28.43       22.44      5.52 o
   2   9  15      468.50      423.97      9.65 o
   3   9  15       44.55       46.15      5.36 o
   4   9  15       43.88       56.30      8.35 o
   5   9  15       58.82       34.62      8.42 o
   0  10  15       11.22       18.00      7.81 o
   1  10  15        8.09        7.14      5.35 o
   2  10  15        6.00        9.27      5.17 o
   3  10  15       37.74       27.13      6.87 o
   4  10  15        0.50        3.66      4.82 o
   5  10  15       60.67       50.62      8.10 o
   0  11  15       21.16       19.05      8.73 o
   1  11  15       20.36       27.01      6.99 o
   2  11  15       35.24       59.80      9.91 o
   3  11  15        7.77        2.79      5.75 o
   4  11  15       49.15       31.31      7.93 o
   0  12  15        5.13        0.26      8.07 o
   1  12  15        7.42        9.70      7.22 o
   2  12  15        3.71        1.73      6.86 o
   3  12  15        8.47       16.91      6.41 o
   0  13  15       15.11       29.42     10.36 o
   1  13  15        7.28       11.14      7.80 o
   2  13  15        6.43        9.29      6.57 o
   0   0  16       23.35       17.78      4.49 o
   1   0  16     1241.46     1226.75     13.44 o
   2   0  16       14.62       26.54      3.01 o
   3   0  16        1.96        5.31      6.29 o
   4   0  16       26.87       20.90      9.12 o
   5   0  16      292.39      342.43     17.22 o
   6   0  16        1.74       -0.33      8.40 o
   7   0  16        0.36       -0.23     15.99 o
   0   1  16      129.10      114.42      5.60 o
   1   1  16      772.30      717.75      6.20 o
   2   1  16      566.25      672.23      5.59 o
   3   1  16      113.26      123.41      4.79 o
   4   1  16      419.00      444.30      7.44 o
   5   1  16      720.80      871.65     19.09 o
   6   1  16      120.45      153.97     13.40 o
   7   1  16        3.78        0.61      7.17 o
   0   2  16      595.38      561.50      7.49 o
   1   2  16      886.70      976.28      8.42 o
   2   2  16      125.55      132.96      3.09 o
   3   2  16      306.71      285.08      6.41 o
   4   2  16      106.10      116.59      3.45 o
   5   2  16      138.70      129.41      4.18 o
   6   2  16        6.74        1.36      2.24 o
   7   2  16       12.53       19.11      8.76 o
   0   3  16        6.52        4.09      3.24 o
   1   3  16       89.47       88.31      3.19 o
   2   3  16      909.41     1054.70      8.70 o
   3   3  16       16.52        7.06      2.05 o
   4   3  16      646.89      734.13      9.38 o
   5   3  16       98.29      109.53      3.91 o
   6   3  16        4.89        7.09      3.30 o
   7   3  16        4.75        2.06      3.87 o
   0   4  16       27.87       22.15      4.46 o
   1   4  16      289.18      303.24      5.26 o
   2   4  16       76.76       63.79      2.96 o
   3   4  16      100.43      107.94      5.09 o
   4   4  16        9.21        9.77      2.14 o
   5   4  16       12.30       10.80      2.20 o
   6   4  16        0.75       -1.47      3.09 o
   7   4  16        8.50        7.06      7.00 o
   0   5  16      594.69      541.82     10.36 o
   1   5  16       88.75       99.92      4.10 o
   2   5  16       64.71       69.85      4.63 o
   3   5  16       28.47       43.99      3.04 o
   4   5  16      562.63      599.33     11.69 o
   5   5  16       42.55       39.25      3.41 o
   6   5  16        9.97       14.46      3.81 o
   7   5  16        3.52        4.53      3.98 o
   0   6  16      598.62      577.82     11.17 o
   1   6  16        2.72        6.23      3.35 o
   2   6  16      133.57      125.95      4.53 o
   3   6  16      268.94      275.09      7.89 o
   4   6  16      171.95      198.88      8.21 o
   5   6  16        7.09        2.78      3.31 o
   6   6  16        6.39       13.87      5.38 o
   0   7  16       84.05       72.52      8.22 o
   1   7  16      117.60      125.13      5.45 o
   2   7  16      136.72      139.73      5.90 o
   3   7  16      161.29      147.01      5.69 o
   4   7  16       86.31       89.57      4.57 o
   5   7  16       42.84       29.09      4.85 o
   6   7  16        6.20       12.57      4.42 o
   0   8  16       53.67       63.65      9.33 o
   1   8  16       14.79       19.50      4.57 o
   2   8  16        6.99        0.63      4.24 o
   3   8  16       97.01      114.87      6.39 o
   4   8  16       42.17       43.95      5.72 o
   5   8  16       15.30        4.59      3.81 o
   6   8  16       19.05       33.84      5.90 o
   0   9  16       20.95       20.52      8.21 o
   1   9  16       91.96      101.60      6.14 o
   2   9  16      197.78      173.97      7.35 o
   3   9  16        1.30       -1.21      4.26 o
   4   9  16        4.77        8.50      4.34 o
   5   9  16       14.18        6.29      7.35 o
   0  10  16        0.24        3.69      7.27 o
   1  10  16        4.85        7.48      5.49 o
   2  10  16       15.21       15.19      5.66 o
   3  10  16       17.63       12.64      5.18 o
   4  10  16       22.81       24.78      5.66 o
   5  10  16        2.35       15.52      8.73 o
   0  11  16        1.81        8.01      8.17 o
   1  11  16        8.40        4.55      6.35 o
   2  11  16       43.34       33.00      7.92 o
   3  11  16        4.04        2.46      5.38 o
   4  11  16       21.37       24.05      6.70 o
   0  12  16        1.33       16.50     10.21 o
   1  12  16       18.15       17.97      8.32 o
   2  12  16       12.49       10.02      7.24 o
   3  12  16        3.58        2.43      6.07 o
   0  13  16        1.07       -6.33      9.33 o
   1  13  16        6.27        6.40      7.99 o
   1   0  17      371.55      292.46      4.80 o
   2   0  17      770.67      738.15     10.11 o
   3   0  17      499.27      540.58     14.44 o
   4   0  17        3.55        8.81      8.70 o
   5   0  17      536.94      605.18     24.68 o
   6   0  17        1.50        2.51     10.85 o
   7   0  17        0.24        3.00     14.51 o
   0   1  17       15.44       21.70      3.09 o
   1   1  17      543.86      543.31      5.06 o
   2   1  17      105.65      109.45      2.33 o
   3   1  17      182.27      184.65      4.97 o
   4   1  17       51.35       42.08      4.11 o
   5   1  17      214.90      219.94     13.05 o
   6   1  17        4.17        0.66      8.81 o
   7   1  17       20.33       16.89      7.85 o
   0   2  17       29.17       24.02      3.35 o
   1   2  17      368.43      385.45      8.63 o
   2   2  17       34.08       23.86      1.92 o
   3   2  17      329.06      279.34      6.00 o
   4   2  17       97.86      112.99      4.77 o
   5   2  17      211.60      171.19      3.93 o
   6   2  17       24.66       28.66     10.56 o
   7   2  17       15.25       27.75      9.57 o
   0   3  17      717.63      752.23     11.40 o
   1   3  17      180.87      198.44      3.82 o
   2   3  17      321.53      317.88      4.03 o
   3   3  17      140.77      232.30      7.03 o
   4   3  17       78.93       70.52      4.51 o
   5   3  17       61.96       49.68      3.18 o
   6   3  17        7.54        8.60      2.77 o
   7   3  17       40.46       39.54     11.37 o
   0   4  17       15.99       25.04      4.23 o
   1   4  17      327.98      437.10      6.46 o
   2   4  17      122.44      106.72      3.61 o
   3   4  17      111.10      105.39      6.89 o
   4   4  17       59.11       46.61      3.07 o
   5   4  17       13.84       11.94      3.85 o
   6   4  17       53.81       58.38      8.30 o
   7   4  17        6.59       17.47     13.07 o
   0   5  17       60.83       61.54      5.61 o
   1   5  17      271.94      273.09      5.94 o
   2   5  17      116.07      122.67      4.92 o
   3   5  17      225.35      229.63      4.75 o
   4   5  17        4.55       10.14      4.76 o
   5   5  17        9.57       12.27      2.51 o
   6   5  17        6.55        9.66      4.36 o
   7   5  17       10.43        7.53      5.89 o
   0   6  17      402.00      330.41     12.08 o
   1   6  17      421.60      450.46      8.76 o
   2   6  17       17.84       23.08      3.65 o
   3   6  17      140.48      155.95      4.93 o
   4   6  17       71.05       66.92      3.64 o
   5   6  17       10.79       12.34      4.25 o
   6   6  17       11.87       25.73      5.55 o
   0   7  17      508.82      497.45     12.34 o
   1   7  17       26.05       19.65      4.45 o
   2   7  17      479.61      571.02      9.27 o
   3   7  17      158.91      139.34      5.67 o
   4   7  17       10.46       15.74      4.01 o
   5   7  17       15.46       23.01      7.04 o
   6   7  17       44.46       46.77      7.32 o
   0   8  17       10.94       15.43      7.43 o
   1   8  17       72.78       59.87      5.14 o
   2   8  17        3.02        4.62      4.39 o
   3   8  17       18.00       27.21      4.90 o
   4   8  17        2.64        2.12      3.43 o
   5   8  17        3.03        4.77      6.10 o
   6   8  17        3.40        7.98      5.82 o
   0   9  17        0.02        0.13      6.26 o
   1   9  17        2.70        7.08      4.99 o
   2   9  17       51.15       37.05      5.34 o
   3   9  17       12.81       11.65      4.51 o
   4   9  17       22.83       23.68      4.71 o
   5   9  17       27.22       35.87      8.24 o
   0  10  17        0.51        1.76      7.34 o
   1  10  17       53.54       59.93      6.92 o
   2  10  17        0.82       -1.52      5.12 o
   3  10  17       26.00       26.17      5.82 o
   4  10  17       20.26       23.54      8.75 o
   0  11  17        0.13       -0.44     12.46 o
   1  11  17        0.59       -2.02      5.64 o
   2  11  17       19.70        2.62      6.31 o
   3  11  17       16.14        8.92      5.79 o
   4  11  17       25.37       46.24      8.21 o
   0  12  17        5.65       -2.39     10.76 o
   1  12  17       13.91        2.18      6.57 o
   2  12  17        4.61        2.97      7.60 o
   3  12  17        7.12        9.69      7.76 o
   0  13  17        0.22       14.39     11.97 o
   1  13  17        2.95       11.97      7.15 o
   0   0  18      990.00     1034.47     28.31 o
   1   0  18        3.82        5.69      2.56 o
   2   0  18       10.22        7.68      2.70 o
   3   0  18        0.31        0.79      1.59 o
   4   0  18       26.76       59.18      9.54 o
   5   0  18       87.33      118.73     15.09 o
   6   0  18      248.40      260.22     23.17 o
   7   0  18        4.27        6.97     15.41 o
   0   1  18      380.70      343.23      7.32 o
   1   1  18      300.08      272.73      4.66 o
   2   1  18      645.48      692.72      7.03 o
   3   1  18      117.47      136.45      6.02 o
   4   1  18      245.30      266.01     10.93 o
   5   1  18       35.31       28.35      9.70 o
   6   1  18        9.40        0.47      9.00 o
   7   1  18        9.84        4.06      7.95 o
   0   2  18       45.06       56.49      3.42 o
   1   2  18       31.28       25.44      2.63 o
   2   2  18       32.31       34.86      2.28 o
   3   2  18       20.10       15.05      3.64 o
   4   2  18       15.11       19.75      1.93 o
   5   2  18       45.70       60.14      3.22 o
   6   2  18       38.07       25.01      9.53 o
   7   2  18        4.19        2.11      8.13 o
   0   3  18      144.23      126.06      9.58 o
   1   3  18       68.09       55.76      3.09 o
   2   3  18      335.41      323.74      4.65 o
   3   3  18       29.50       35.23      4.53 o
   4   3  18      655.11      674.60      8.82 o
   5   3  18       64.68       80.17      4.39 o
   6   3  18        2.94        3.50      2.28 o
   7   3  18        4.11       14.90     11.59 o
   0   4  18      586.04      537.83      9.92 o
   1   4  18       55.33       58.99      3.78 o
   2   4  18      345.59      365.27      5.19 o
   3   4  18      152.32      148.89      3.12 o
   4   4  18      120.69      152.39      5.97 o
   5   4  18       18.96       12.91      3.84 o
   6   4  18        4.80       10.98      4.96 o
   7   4  18        4.24        8.82      9.49 o
   0   5  18        0.01       -1.12      3.98 o
   1   5  18       76.78       75.48      3.70 o
   2   5  18      133.04      169.23      4.88 o
   3   5  18      138.33      134.81      4.41 o
   4   5  18      166.13      176.06      7.72 o
   5   5  18       11.62       10.49      3.05 o
   6   5  18        0.12        3.58      5.48 o
   0   6  18      188.65      206.01     10.67 o
   1   6  18      292.15      261.79      6.09 o
   2   6  18       59.04       80.80      5.13 o
   3   6  18       11.46        5.04      2.73 o
   4   6  18      179.69      159.62      4.25 o
   5   6  18        3.11        2.31      4.01 o
   6   6  18        0.41        8.32      6.24 o
   0   7  18      202.35      232.92     14.07 o
   1   7  18       15.18       12.77      4.24 o
   2   7  18       43.45       49.49      4.96 o
   3   7  18       87.26      104.33      5.02 o
   4   7  18       14.03       17.88      4.16 o
   5   7  18       14.26       20.44      4.68 o
   6   7  18        3.30       11.76      5.81 o
   0   8  18        2.34        0.02      5.05 o
   1   8  18      105.45      106.27      7.16 o
   2   8  18       30.16       26.25      4.61 o
   3   8  18       51.14       37.84      5.38 o
   4   8  18       17.83       22.59      6.93 o
   5   8  18        3.74        5.10      6.03 o
   0   9  18        2.38       -2.21      7.29 o
   1   9  18       57.54       71.65      6.24 o
   2   9  18       37.10       39.59      5.59 o
   3   9  18        4.65        8.11      5.53 o
   4   9  18        5.17       11.31      4.88 o
   5   9  18       17.70       16.08      7.58 o
   0  10  18       17.53       16.04      7.97 o
   1  10  18        1.61        3.35      5.11 o
   2  10  18       19.42       19.70      5.83 o
   3  10  18       18.01       19.23      5.20 o
   4  10  18        5.42        6.40      5.01 o
   0  11  18        1.21        1.76      8.73 o
   1  11  18        4.60       -2.61      5.60 o
   2  11  18        0.06        3.21      5.53 o
   3  11  18        4.23       12.51      5.64 o
   4  11  18        3.62        8.06      5.56 o
   0  12  18        0.58        3.33      8.45 o
   1  12  18        9.92       11.10      8.15 o
   2  12  18        8.05        5.92      6.01 o
   1   0  19      227.80      219.70      4.44 o
   2   0  19       58.06       34.55      3.39 o
   3   0  19      115.74      138.91      5.29 o
   4   0  19      142.38      155.60     11.69 o
   5   0  19        6.03       19.39     11.72 o
   6   0  19      153.57      140.85     20.53 o
   7   0  19       12.58       -0.37     17.78 o
   0   1  19        3.80        4.78      2.81 o
   1   1  19      252.15      312.50      4.45 o
   2   1  19       69.04       54.88      2.66 o
   3   1  19      284.74      301.47      7.10 o
   4   1  19      152.57      173.71     10.94 o
   5   1  19      102.12      142.61     11.02 o
   6   1  19       14.74       24.22     11.26 o
   7   1  19        3.22       20.02     11.49 o
   0   2  19       46.03       49.69      4.44 o
   1   2  19      154.59      144.56      3.59 o
   2   2  19       66.15       61.80      2.45 o
   3   2  19      251.16      307.64      5.58 o
   4   2  19       23.52       21.54      3.01 o
   5   2  19        2.89       11.60      2.54 o
   6   2  19       48.39       19.95      9.20 o
   7   2  19        5.14        6.42     10.74 o
   0   3  19       14.32        7.72      3.71 o
   1   3  19       76.07       67.46      3.37 o
   2   3  19      374.56      378.75      5.10 o
   3   3  19       21.88       21.44      3.61 o
   4   3  19      170.19      152.83      4.26 o
   5   3  19       12.09       15.05      2.34 o
   6   3  19       22.02       21.81      5.31 o
   7   3  19       25.56       37.28     11.29 o
   0   4  19        1.86       -1.51      3.63 o
   1   4  19       36.26       31.78      3.22 o
   2   4  19       27.70       34.85      2.91 o
   3   4  19      130.55      154.61      4.98 o
   4   4  19       10.92       12.17      3.44 o
   5   4  19       17.54       17.01      3.86 o
   6   4  19        9.45       -0.07      3.26 o
   7   4  19        7.04        9.67      9.53 o
   0   5  19       58.30       53.04      5.57 o
   1   5  19      421.00      416.21      6.82 o
   2   5  19       28.42       23.34      2.77 o
   3   5  19      150.94      165.55      6.47 o
   4   5  19       93.45      115.30      7.07 o
   5   5  19       13.66        8.13      4.00 o
   6   5  19        1.59        6.44      6.75 o
   0   6  19        0.04        4.00      5.33 o
   1   6  19      135.17      119.67      5.29 o
   2   6  19        2.16        2.40      3.16 o
   3   6  19       40.60       35.11      3.76 o
   4   6  19       32.90       26.19      2.83 o
   5   6  19        3.10        0.81      3.33 o
   6   6  19        2.81        7.57      4.79 o
   0   7  19      348.28      334.32     10.40 o
   1   7  19       29.59       22.79      4.27 o
   2   7  19        5.90        0.17      4.00 o
   3   7  19       22.84       25.84      3.78 o
   4   7  19      145.24      151.34      5.94 o
   5   7  19       22.08       16.90      4.07 o
   6   7  19        9.86        1.31      5.25 o
   0   8  19       36.28       48.44      7.34 o
   1   8  19        9.26        1.82      4.27 o
   2   8  19       27.19       29.27      4.70 o
   3   8  19       19.44       11.45      4.03 o
   4   8  19        9.05        5.09      3.82 o
   5   8  19       29.66       32.43      9.02 o
   0   9  19       14.20       18.41      7.05 o
   1   9  19       43.39       36.03      6.01 o
   2   9  19       20.87       15.65      5.59 o
   3   9  19       21.22       17.87      5.52 o
   4   9  19        3.19        8.12      4.87 o
   5   9  19       21.91       38.84     14.25 o
   0  10  19       72.50       38.53     16.72 o
   1  10  19        1.01        6.88      5.09 o
   2  10  19        4.60        3.94      5.24 o
   3  10  19        0.03       -1.16      4.97 o
   4  10  19        8.97        7.17      6.37 o
   0  11  19        5.24        1.07      8.72 o
   1  11  19        4.66        0.18      5.12 o
   2  11  19       43.85       49.51      9.91 o
   3  11  19        7.58       10.03      5.90 o
   0  12  19        5.24       31.42      9.90 o
   1  12  19        5.54       14.77      6.54 o
   2  12  19        3.92        1.07      6.28 o
   0   0  20      476.87      420.53     10.63 o
   1   0  20        9.64       16.62      3.04 o
   2   0  20      478.35      482.37      7.94 o
   3   0  20        2.18        4.56      1.97 o
   4   0  20      119.17      146.69     18.53 o
   5   0  20        5.11        3.27      8.95 o
   6   0  20       18.08        0.06     16.13 o
   7   0  20       10.40        0.06     17.54 o
   0   1  20      229.22      262.60      5.52 o
   1   1  20       73.61       79.75      3.31 o
   2   1  20      243.24      311.87      4.89 o
   3   1  20       90.07      103.41      4.82 o
   4   1  20      116.26      133.04      9.01 o
   5   1  20      186.10      215.16     13.25 o
   6   1  20       31.59       23.51     12.57 o
   7   1  20        0.51       14.43     10.39 o
   0   2  20       20.46       25.13      3.55 o
   1   2  20      121.78       98.76      3.78 o
   2   2  20      242.54      242.29      5.14 o
   3   2  20      113.91       99.52      2.87 o
   4   2  20       57.91       52.81      3.99 o
   5   2  20        6.68        1.26      2.75 o
   6   2  20       68.01       83.27     17.56 o
   7   2  20       12.08       28.90     12.72 o
   0   3  20       93.28       80.74      6.90 o
   1   3  20      112.18      151.80      3.92 o
   2   3  20      164.19      164.39      3.40 o
   3   3  20      218.23      231.57      6.31 o
   4   3  20      127.53      139.77      5.19 o
   5   3  20        4.42       10.21      1.73 o
   6   3  20       19.80       12.47      6.12 o
   7   3  20        6.11       -4.28      9.89 o
   0   4  20        0.98        3.61      4.18 o
   1   4  20       42.47       52.18      3.32 o
   2   4  20       88.06       91.26      3.13 o
   3   4  20      135.89      139.53      5.80 o
   4   4  20      131.27      146.31      8.65 o
   5   4  20       10.88        9.06      3.14 o
   6   4  20        4.50        3.93      2.67 o
   0   5  20      574.10      526.74     14.67 o
   1   5  20      131.98      134.63      5.34 o
   2   5  20       42.26       60.17      3.67 o
   3   5  20      182.87      196.88      3.89 o
   4   5  20       73.50       97.05      3.24 o
   5   5  20        0.23       -0.83      3.85 o
   6   5  20        0.85       -2.50      5.83 o
   0   6  20      143.56      144.32      7.79 o
   1   6  20      343.50      361.25      6.56 o
   2   6  20       87.58      110.91      5.23 o
   3   6  20      233.42      236.83      6.70 o
   4   6  20       60.70       74.05      7.10 o
   5   6  20        8.42        4.76      3.20 o
   6   6  20        3.43        3.63      4.23 o
   0   7  20        0.81        3.10      5.77 o
   1   7  20      144.66      132.90      5.25 o
   2   7  20       47.71       50.69      4.77 o
   3   7  20       22.01       21.03      4.31 o
   4   7  20       43.83       43.63      3.92 o
   5   7  20        3.23        0.10      3.84 o
   6   7  20        0.37       11.40      5.47 o
   0   8  20      300.30      312.58     12.03 o
   1   8  20        7.70        6.47      4.56 o
   2   8  20       27.21       23.76      5.52 o
   3   8  20       22.16       15.05      4.53 o
   4   8  20       13.05       13.84      5.24 o
   5   8  20       29.01       19.92      7.99 o
   0   9  20        0.00        5.55      7.35 o
   1   9  20       34.76       38.77      5.49 o
   2   9  20        1.28        0.47      4.40 o
   3   9  20        7.35       12.44      4.71 o
   4   9  20        9.10       16.39      5.96 o
   5   9  20       16.60        9.77      7.91 o
   0  10  20        2.91        1.25      6.98 o
   1  10  20        4.07        7.24      5.35 o
   2  10  20       12.54        9.58      5.91 o
   3  10  20       14.21        9.16      5.52 o
   4  10  20        1.16       -5.87      5.39 o
   0  11  20        1.73        2.87      7.01 o
   1  11  20        3.13        4.04      6.19 o
   2  11  20       12.93       21.95      6.34 o
   3  11  20        5.67       11.93      5.81 o
   0  12  20        0.02       -0.41      6.96 o
   1  12  20        0.14        2.43      5.82 o
   2  12  20        2.35       13.36      6.16 o
   1   0  21       13.56       18.95      3.15 o
   2   0  21       18.05       19.84      3.46 o
   3   0  21       46.45       62.12      4.23 o
   4   0  21       74.62       61.26     10.19 o
   5   0  21       54.69       60.38     11.49 o
   7   0  21        6.93        0.05     19.01 o
   0   1  21      108.63      102.28      5.45 o
   1   1  21      108.57      131.99      3.13 o
   2   1  21      119.86      128.81      3.45 o
   3   1  21      368.61      427.78      7.09 o
   4   1  21        1.05        4.41      6.30 o
   5   1  21       17.35       24.91      8.90 o
   6   1  21        1.85       -0.41     14.37 o
   7   1  21        3.20       13.18     10.69 o
   0   2  21       13.03       23.47      3.66 o
   1   2  21      119.79      124.09      3.85 o
   2   2  21       53.21       73.44      3.02 o
   3   2  21       40.40       51.14      3.20 o
   4   2  21       21.31       21.26      4.56 o
   5   2  21       55.64       67.18      9.20 o
   6   2  21       11.31       22.11      9.69 o
   7   2  21        5.40       20.12     19.83 o
   0   3  21        9.95       17.41      4.22 o
   1   3  21      263.88      267.22      5.47 o
   2   3  21       26.70       36.72      2.41 o
   3   3  21       16.11       21.99      4.71 o
   4   3  21       65.29       67.66      2.79 o
   5   3  21       19.63       17.23      3.11 o
   6   3  21       11.10       17.39      8.83 o
   0   4  21      437.28      437.61      9.93 o
   1   4  21      142.64      116.58      4.69 o
   2   4  21      122.95      101.42      3.56 o
   3   4  21        3.41        3.40      1.29 o
   4   4  21       86.35       89.80      6.91 o
   5   4  21       29.89       41.70      5.86 o
   6   4  21        7.01       13.58      9.12 o
   0   5  21      111.76      109.09      7.62 o
   1   5  21      141.80      150.24      4.77 o
   2   5  21       94.05      109.94      4.20 o
   3   5  21       14.51       15.91      2.38 o
   4   5  21      160.57      175.53      9.71 o
   5   5  21       29.13       23.66      5.29 o
   6   5  21        4.54        6.28      4.36 o
   0   6  21       78.90       73.33      6.76 o
   1   6  21       65.17       65.44      4.45 o
   2   6  21       40.05       45.00      3.93 o
   3   6  21      202.39      209.67      6.08 o
   4   6  21       31.84       29.21      4.50 o
   5   6  21       41.82       27.27      5.54 o
   6   6  21        3.42        1.38      4.73 o
   0   7  21        4.01        6.17      5.67 o
   1   7  21       79.45       89.87      5.24 o
   2   7  21      175.08      171.77      5.94 o
   3   7  21       19.54       13.87      3.75 o
   4   7  21       47.41       32.45      5.56 o
   5   7  21        1.37       13.40      5.31 o
   0   8  21      159.53      164.49      9.24 o
   1   8  21       58.62       57.51      4.79 o
   2   8  21       22.92       16.21      4.42 o
   3   8  21        6.44        3.16      5.87 o
   4   8  21        5.37        8.67      4.94 o
   5   8  21        3.68        7.29      7.20 o
   0   9  21       40.98       49.21      8.23 o
   1   9  21       13.12       12.68      4.87 o
   2   9  21       35.78       44.95      6.11 o
   3   9  21        8.32        8.46      5.03 o
   4   9  21       21.97       20.39      5.11 o
   0  10  21      154.23      175.21     13.13 o
   1  10  21       28.93       34.45      7.33 o
   2  10  21       17.66       18.34      5.59 o
   3  10  21        8.98       13.88      5.77 o
   4  10  21        4.96        2.72      5.49 o
   0  11  21       18.87       21.67      7.84 o
   1  11  21        3.43        4.25      5.74 o
   2  11  21       12.06       17.73      7.03 o
   3  11  21        1.23        7.44      6.83 o
   0  12  21        2.30       -4.78      9.35 o
   1  12  21        1.48       15.39      6.62 o
   0   0  22      386.61      369.24      9.57 o
   1   0  22      341.46      350.23      7.26 o
   2   0  22       19.40       24.26      3.61 o
   3   0  22      134.11      157.81      4.34 o
   4   0  22        9.14       11.01      8.70 o
   5   0  22       53.74       69.52     14.19 o
   7   0  22        2.58        0.06     18.99 o
   0   1  22      158.67      176.36      5.17 o
   1   1  22      203.96      220.03      3.68 o
   2   1  22      146.17      187.15      3.74 o
   3   1  22       17.04       19.57      3.02 o
   4   1  22       75.80       98.28      8.64 o
   5   1  22        4.39        8.54      8.42 o
   6   1  22       15.76       25.34     10.34 o
   7   1  22        7.64       19.08     13.34 o
   0   2  22       11.19       32.13      3.94 o
   1   2  22        7.25       10.95      2.62 o
   2   2  22        2.60        8.60      2.75 o
   3   2  22       13.83       21.03      1.87 o
   4   2  22       16.99       12.80      3.18 o
   5   2  22       15.57       13.26      7.70 o
   6   2  22       18.61       21.30     15.16 o
   0   3  22      577.04      569.05     12.38 o
   1   3  22       30.72       47.37      3.42 o
   2   3  22      130.99      177.90      4.25 o
   3   3  22      119.38      114.25      4.97 o
   4   3  22       24.52       32.39      3.43 o
   5   3  22        9.71       14.23      3.81 o
   6   3  22        8.40        5.35      8.92 o
   0   4  22       18.26       14.38      4.73 o
   1   4  22       12.74       21.97      3.49 o
   2   4  22       22.22       18.86      3.41 o
   3   4  22       53.66       34.18      2.22 o
   4   4  22       81.26       61.43      5.33 o
   5   4  22       12.71        3.44      3.05 o
   6   4  22       26.37       47.43     17.49 o
   0   5  22      961.93      959.67     17.99 o
   1   5  22       35.88       20.96      4.20 o
   2   5  22       59.65       86.60      4.25 o
   3   5  22       88.11       83.57      6.14 o
   4   5  22      143.91      146.50      7.17 o
   5   5  22        2.22       -0.26      3.34 o
   6   5  22        1.02        8.10      5.56 o
   0   6  22       66.74       94.39      6.62 o
   1   6  22       23.56       24.74      4.28 o
   2   6  22       55.79       61.37      4.04 o
   3   6  22        0.30        0.15      2.42 o
   4   6  22       17.59       17.48      4.91 o
   5   6  22        5.56       14.57      6.74 o
   6   6  22       24.62       19.91      5.73 o
   0   7  22        0.12       -0.01      5.32 o
   1   7  22      131.37      156.23      5.89 o
   2   7  22        0.32       -4.17      3.96 o
   3   7  22        3.50        2.82      3.67 o
   4   7  22        0.42       -2.34      2.63 o
   5   7  22        3.42        1.36      4.80 o
   0   8  22        0.99        5.26      6.30 o
   1   8  22        3.64        2.06      4.09 o
   2   8  22       12.57       16.65      4.48 o
   3   8  22       16.62       12.80      3.79 o
   4   8  22        3.38        6.32      5.70 o
   5   8  22        0.15        0.88      7.50 o
   0   9  22        0.41        2.89      6.39 o
   1   9  22       55.60       61.03      5.52 o
   2   9  22       12.16        9.63      4.61 o
   3   9  22        3.41        0.39      6.82 o
   4   9  22        3.03       -4.01      7.56 o
   0  10  22       47.75       42.90     10.78 o
   1  10  22        8.04        5.20      5.35 o
   2  10  22        3.57        9.12      5.67 o
   3  10  22        6.26       10.19      6.14 o
   0  11  22        4.98        5.61      7.33 o
   1  11  22        4.48       14.19      5.37 o
   2  11  22        5.96        7.53      5.93 o
   0  12  22       20.19       14.68      9.63 o
   1   0  23      243.93      228.00      5.99 o
   2   0  23        0.82        2.07      3.50 o
   3   0  23       47.29       72.32      3.00 o
   4   0  23        0.07        9.83      8.78 o
   5   0  23       10.32       25.46     29.91 o
   0   1  23      436.97      413.06      8.78 o
   1   1  23       43.95       54.04      2.96 o
   2   1  23       21.67       32.55      2.49 o
   3   1  23       29.14       25.21      1.41 o
   4   1  23       23.27       18.84      7.71 o
   5   1  23       51.33       56.10      9.19 o
   6   1  23       11.85        9.41      9.92 o
   0   2  23      259.38      308.04      6.98 o
   1   2  23       14.81        9.00      2.56 o
   2   2  23       60.83       92.19      3.28 o
   3   2  23       55.81       49.74      4.05 o
   4   2  23       29.31       46.51      5.23 o
   5   2  23       19.69       22.72      8.14 o
   6   2  23        0.82        0.88      7.48 o
   0   3  23      222.01      188.38      6.73 o
   1   3  23        0.12       -1.46      2.76 o
   2   3  23       82.31       88.51      3.44 o
   3   3  23       10.44        7.45      2.72 o
   4   3  23       13.37       12.87      1.41 o
   5   3  23       19.82       30.72      8.57 o
   6   3  23        2.92       18.85     11.70 o
   0   4  23      153.54      154.42      6.40 o
   1   4  23       13.67        4.24      2.93 o
   2   4  23       77.91      107.55      4.41 o
   3   4  23       77.69       73.19      3.62 o
   4   4  23        9.95        6.94      3.02 o
   5   4  23        7.79       10.99      6.50 o
   6   4  23        6.84       15.99     11.96 o
   0   5  23      237.75      226.76      9.39 o
   1   5  23      158.93      173.21      4.95 o
   2   5  23      245.72      205.97      4.72 o
   3   5  23       33.50       40.00      3.41 o
   4   5  23       22.07       28.23      5.27 o
   5   5  23       18.33       24.06      6.45 o
   6   5  23        5.04       15.30      8.68 o
   0   6  23      349.13      365.67      9.84 o
   1   6  23       88.62      107.28      5.35 o
   2   6  23       12.90       16.88      3.87 o
   3   6  23       34.67       31.92      3.00 o
   4   6  23       25.24       26.07      6.14 o
   5   6  23        2.89       12.86      5.77 o
   0   7  23       20.18       24.98      6.69 o
   1   7  23       79.92       84.38      5.47 o
   2   7  23      151.11      135.88      5.55 o
   3   7  23       18.88       18.03      3.18 o
   4   7  23        3.11        3.01      5.30 o
   5   7  23        5.69       15.31      5.26 o
   0   8  23       45.88       45.06      6.91 o
   1   8  23       13.07       14.76      4.64 o
   2   8  23       49.51       41.19      4.90 o
   3   8  23        4.56        2.87      3.51 o
   4   8  23        3.18       12.63      4.48 o
   5   8  23        1.53        8.99      6.37 o
   0   9  23        2.45       -1.20      5.99 o
   1   9  23       25.23       19.85      5.35 o
   2   9  23       33.14       21.30      5.20 o
   3   9  23        1.70        4.91      3.97 o
   4   9  23       13.24        8.80      5.02 o
   0  10  23        9.94        7.55      7.23 o
   1  10  23        3.08        6.19      4.96 o
   2  10  23        4.88        3.34      4.95 o
   3  10  23        2.51       16.91      5.47 o
   0  11  23       40.03       42.60      8.78 o
   1  11  23       14.36       18.24      5.97 o
   2  11  23       23.09       30.38      6.44 o
   0   0  24      118.95      119.66      8.73 o
   1   0  24       19.69       19.07      3.92 o
   2   0  24      103.78       96.12      6.41 o
   3   0  24        4.30        2.29      2.89 o
   4   0  24       28.61       24.72     17.01 o
   5   0  24        8.36        4.37     15.67 o
   0   1  24      195.62      183.04      7.76 o
   1   1  24      218.58      208.61      4.10 o
   2   1  24      145.37      158.61      3.91 o
   3   1  24       13.19       17.75      2.22 o
   4   1  24        4.59       17.55     10.75 o
   5   1  24       15.20       24.55      8.46 o
   6   1  24        0.80       13.69     14.80 o
   0   2  24        3.19        2.73      3.82 o
   1   2  24       96.11       95.70      3.69 o
   2   2  24        7.81       11.78      2.70 o
   3   2  24       52.10       66.04      2.98 o
   4   2  24       34.84       40.78      6.38 o
   5   2  24       23.94       33.04      8.66 o
   6   2  24        8.74        0.74      8.42 o
   0   3  24      152.00      161.96      6.95 o
   1   3  24       78.83       65.63      4.22 o
   2   3  24      257.12      218.21      4.28 o
   3   3  24        8.87       10.21      2.78 o
   4   3  24       40.45       49.32      5.49 o
   5   3  24        9.40       34.01     10.66 o
   6   3  24       17.68       26.58     10.75 o
   0   4  24      727.57      720.63     13.78 o
   1   4  24      395.46      370.31      6.55 o
   2   4  24       12.13       17.22      3.05 o
   3   4  24      164.71      165.53      9.17 o
   4   4  24        8.02        6.88      3.00 o
   5   4  24       10.08        6.68      3.51 o
   6   4  24       15.37       21.81     14.16 o
   0   5  24       72.59       82.10      6.61 o
   1   5  24       91.15      100.24      4.53 o
   2   5  24       57.08       52.82      3.66 o
   3   5  24       34.97       30.03      2.42 o
   4   5  24       15.80       14.49      6.43 o
   5   5  24        0.04        1.66      3.55 o
   6   5  24        5.00        8.58      9.36 o
   0   6  24        1.04       -5.75      5.82 o
   1   6  24       29.33       35.16      5.21 o
   2   6  24       21.20       20.61      3.48 o
   3   6  24       40.56       37.18      3.55 o
   4   6  24        5.89        5.69      3.99 o
   5   6  24        6.70       13.54      4.69 o
   0   7  24       36.76       18.24      6.42 o
   1   7  24        7.60       10.30      5.37 o
   2   7  24       12.40       10.19      3.57 o
   3   7  24       10.10       11.29      3.02 o
   4   7  24        7.19        5.05      7.20 o
   5   7  24        4.03       10.24      4.92 o
   0   8  24        9.46       17.79      6.62 o
   1   8  24        8.32       13.20      4.55 o
   2   8  24       24.33       16.39      4.23 o
   3   8  24       19.16       10.56      4.42 o
   4   8  24        1.22       10.82      6.60 o
   0   9  24      150.97      123.88     20.55 o
   1   9  24      100.17       94.72      7.19 o
   2   9  24        7.33        5.35      4.63 o
   3   9  24        1.88        6.82      4.52 o
   4   9  24        1.60       13.98      7.69 o
   0  10  24       51.17       40.04      8.76 o
   1  10  24       34.17       22.56      5.60 o
   2  10  24       31.94       39.16      6.53 o
   3  10  24        2.78       14.39      4.67 o
   0  11  24        4.30        5.53      8.46 o
   1  11  24       14.30       10.65      5.81 o
   2  11  24        3.63       11.92      5.28 o
   1   0  25        2.12        2.13      3.91 o
   2   0  25        0.07       -0.23      3.78 o
   3   0  25        0.79        2.68      2.43 o
   4   0  25       78.29       73.19     19.93 o
   5   0  25        0.94       21.37     13.45 o
   0   1  25      783.45      890.06     21.43 o
   1   1  25        5.37       13.66      2.49 o
   2   1  25       12.66       10.35      2.18 o
   3   1  25        8.44        6.56      1.78 o
   4   1  25       19.17       17.80      8.36 o
   5   1  25        9.95        9.44      7.58 o
   6   1  25       13.43       42.98     13.46 o
   0   2  25       15.01       11.66      3.82 o
   1   2  25      213.50      236.62      4.74 o
   2   2  25        3.30       -0.25      2.39 o
   3   2  25       64.77       48.00      2.11 o
   4   2  25        6.69       10.71      3.32 o
   5   2  25        7.38        9.17      7.58 o
   6   2  25       10.26       19.04     10.99 o
   0   3  25      120.25      120.95      6.64 o
   1   3  25        1.74        3.56      3.13 o
   2   3  25      108.77      114.89      4.12 o
   3   3  25       53.55       51.48      2.91 o
   4   3  25       16.00       19.23      4.75 o
   5   3  25        7.99       20.73      9.79 o
   6   3  25        1.32        0.35      8.42 o
   0   4  25      229.55      232.67      8.10 o
   1   4  25      181.89      195.33      5.57 o
   2   4  25        0.89        6.11      2.71 o
   3   4  25       30.61       20.55      3.12 o
   4   4  25       15.00       17.07      3.92 o
   5   4  25       21.58       16.42      5.51 o
   6   4  25        8.04       28.64     11.94 o
   0   5  25        0.04       -2.64      4.83 o
   1   5  25       64.22       56.68      4.38 o
   2   5  25      266.70      259.71      5.55 o
   3   5  25       74.22       70.45      3.24 o
   4   5  25        0.99        0.87      5.21 o
   5   5  25       11.16        9.62      4.73 o
   0   6  25       16.77       22.17      6.34 o
   1   6  25       19.76       18.74      3.98 o
   2   6  25        9.66        6.09      3.08 o
   3   6  25        2.78       -1.97      3.56 o
   4   6  25        0.49       10.19      6.69 o
   5   6  25        1.93        3.94      8.43 o
   0   7  25        1.51        0.93      5.75 o
   1   7  25       11.95       15.94      4.32 o
   2   7  25       11.09        9.02      3.82 o
   3   7  25       10.18        3.70      2.83 o
   4   7  25        4.74        0.56      7.90 o
   5   7  25        2.44        6.22      6.65 o
   0   8  25        1.47       -0.29      5.77 o
   1   8  25       42.84       57.91      5.63 o
   2   8  25        0.90       -2.38      4.11 o
   3   8  25        1.44       -1.09      3.99 o
   4   8  25        7.52       15.72      7.92 o
   0   9  25        7.50        7.54      7.31 o
   1   9  25       28.75       23.09      5.85 o
   2   9  25       17.82       16.39      5.16 o
   3   9  25       13.87       16.92      4.94 o
   0  10  25        4.41        6.94      7.10 o
   1  10  25        4.22        2.24      5.03 o
   2  10  25       11.86       18.55      5.40 o
   3  10  25        1.31        2.85      4.73 o
   0  11  25       34.67       31.03     10.05 o
   1  11  25        1.93       -4.36      5.41 o
   0   0  26      127.51      105.59      7.34 o
   1   0  26      436.48      432.44      8.15 o
   2   0  26        1.11        0.35      3.94 o
   3   0  26        9.84        7.83      3.44 o
   4   0  26       20.02       29.46     17.68 o
   5   0  26        2.39       26.19     21.73 o
   6   0  26        0.21        7.74     20.06 o
   0   1  26        8.28        6.87      4.69 o
   1   1  26       70.43       86.02      3.56 o
   2   1  26       49.44       49.24      3.16 o
   3   1  26        3.96       -0.91      2.01 o
   4   1  26       54.31       58.33      9.44 o
   5   1  26       20.03       24.78      8.33 o
   6   1  26       13.11        6.41     14.13 o
   0   2  26       40.16       35.85      4.29 o
   1   2  26      163.90      170.66      6.59 o
   2   2  26       34.41       31.48      2.93 o
   3   2  26       32.81       53.69      3.98 o
   4   2  26        3.17        8.96      4.13 o
   5   2  26        7.14       20.45      8.19 o
   6   2  26       15.39       50.69     13.95 o
   0   3  26       74.19       68.90      7.49 o
   1   3  26      332.24      335.31      7.29 o
   2   3  26       76.22       84.01      3.95 o
   3   3  26       17.48       15.63      2.41 o
   4   3  26        0.61       10.62      4.51 o
   5   3  26        4.68        0.21      3.40 o
   6   3  26       27.13       43.68     10.80 o
   0   4  26       94.84      124.13      6.72 o
   1   4  26       99.72       83.15      4.83 o
   2   4  26       43.97       48.95      3.73 o
   3   4  26       30.95       32.62      3.18 o
   4   4  26       23.35       14.67      5.04 o
   5   4  26        6.76       20.05      7.29 o
   0   5  26      277.14      302.92      8.72 o
   1   5  26       55.62       49.11      4.50 o
   2   5  26       16.00       18.47      4.30 o
   3   5  26       35.51       17.30      2.94 o
   4   5  26       31.64       27.94     10.82 o
   5   5  26        4.32        5.16      5.17 o
   0   6  26       27.33       30.00      6.11 o
   1   6  26      140.78      133.30      6.08 o
   2   6  26       56.60       55.04      4.71 o
   3   6  26       20.07       27.32      6.90 o
   4   6  26        5.19       -4.04      5.20 o
   5   6  26       19.29       12.85      6.54 o
   0   7  26      313.99      366.52     12.59 o
   1   7  26       58.81       47.83      5.62 o
   2   7  26       18.11       15.39      3.98 o
   3   7  26        1.05       -0.02      3.75 o
   4   7  26       15.32       16.69      7.38 o
   0   8  26       10.24       14.06      7.45 o
   1   8  26        3.08        5.85      4.40 o
   2   8  26        0.61        3.98      4.62 o
   3   8  26        2.28       -0.24      3.95 o
   4   8  26        3.55       -1.39      6.79 o
   0   9  26       59.14       50.95     10.74 o
   1   9  26       51.02       39.21      6.71 o
   2   9  26        9.35        9.25      4.88 o
   3   9  26        5.40        9.44      4.69 o
   0  10  26        6.98        3.14      7.58 o
   1  10  26        8.90       20.84      6.12 o
   2  10  26        2.42        0.67      4.79 o
   1   0  27       33.03       37.45      4.55 o
   2   0  27       30.36       17.69      4.67 o
   3   0  27       22.53       20.91      7.54 o
   4   0  27        0.08        4.69     15.39 o
   5   0  27       33.74       62.92     16.36 o
   6   0  27        0.06       29.36     15.94 o
   0   1  27      227.77      204.67      6.85 o
   1   1  27       22.29       22.12      2.79 o
   2   1  27       11.59       10.86      2.70 o
   3   1  27       53.28       44.09      2.31 o
   4   1  27        1.96        4.06      7.26 o
   5   1  27       19.38       44.78     11.16 o
   6   1  27        0.38        2.92     11.63 o
   0   2  27        0.47        0.12      4.66 o
   1   2  27      242.90      213.91      5.60 o
   2   2  27        2.60        4.41      2.53 o
   3   2  27       78.77       77.11      4.59 o
   4   2  27       20.34       12.18      3.67 o
   5   2  27        7.33       28.05     11.87 o
   6   2  27       17.48       19.72     11.63 o
   0   3  27      184.47      192.04      9.44 o
   1   3  27       53.60       40.45      3.89 o
   2   3  27       61.63       51.67      3.88 o
   3   3  27       16.54       13.04      2.55 o
   4   3  27       19.96       15.97      6.20 o
   5   3  27        6.99        7.85      8.10 o
   0   4  27       32.09       38.87      7.29 o
   1   4  27       99.16       96.96      4.80 o
   2   4  27      100.98       91.05      5.73 o
   3   4  27       10.30        9.11      2.19 o
   4   4  27       29.82       32.07      5.41 o
   5   4  27        9.03       17.82     10.37 o
   0   5  27        0.79        4.39      5.43 o
   1   5  27       83.58       84.87      5.14 o
   2   5  27      120.86      114.97      5.52 o
   3   5  27        0.89        0.00      1.68 o
   4   5  27       19.05       13.38      6.98 o
   5   5  27        3.40       21.84      6.06 o
   0   6  27        2.51        9.18      5.59 o
   1   6  27       12.08       19.38      4.41 o
   2   6  27        7.16        7.31      3.83 o
   3   6  27        1.86        1.13      2.95 o
   4   6  27        6.74       11.31      6.46 o
   5   6  27        2.15        8.35      5.42 o
   0   7  27       20.47       14.79      7.39 o
   1   7  27       39.11       31.67      4.56 o
   2   7  27       45.11       34.73      5.69 o
   3   7  27       10.21        8.61      3.68 o
   4   7  27        1.86        5.19      6.82 o
   0   8  27        2.47        0.59      7.27 o
   1   8  27       37.17       20.79      4.98 o
   2   8  27       15.37       11.10      4.85 o
   3   8  27        7.36        7.23      3.97 o
   4   8  27        4.84       -3.97      6.83 o
   0   9  27       81.90       55.88      9.56 o
   1   9  27        1.81        6.20      6.28 o
   2   9  27        5.90        4.49      4.49 o
   3   9  27        0.69        2.37      5.65 o
   0  10  27       18.91        7.03      8.58 o
   1  10  27        2.16        5.64      5.17 o
   2  10  27        8.14       10.90      5.15 o
   0   0  28      458.18      508.37     14.49 o
   1   0  28      137.33      188.16      6.69 o
   2   0  28        7.86        1.63      5.64 o
   3   0  28        0.14        2.81      3.82 o
   4   0  28       14.46       17.06     17.70 o
   5   0  28        4.90        8.97     20.11 o
   0   1  28        0.29        2.79      4.40 o
   1   1  28       48.37       52.15      3.79 o
   2   1  28      162.69      143.41      3.58 o
   3   1  28       46.63       47.00      2.56 o
   4   1  28       30.97       22.02      8.33 o
   5   1  28       16.86       48.12     11.71 o
   0   2  28      222.09      257.87      8.22 o
   1   2  28        1.29        0.20      3.04 o
   2   2  28        5.01        9.11      2.72 o
   3   2  28        5.92        7.03      2.20 o
   4   2  28        6.51        3.96      3.48 o
   5   2  28       10.80       25.68     12.32 o
   0   3  28       12.30       13.86      6.36 o
   1   3  28      106.06      129.18      5.35 o
   2   3  28      101.81      104.33      4.88 o
   3   3  28       67.92       58.48      2.41 o
   4   3  28       15.44       11.54      5.94 o
   5   3  28       20.35       48.87     14.66 o
   0   4  28       20.02       16.51      5.95 o
   1   4  28       97.66      126.20      5.86 o
   2   4  28       52.50       51.11      3.54 o
   3   4  28       39.88       33.91      5.01 o
   4   4  28        0.28        0.33      2.02 o
   5   4  28        1.49       -9.64      9.96 o
   0   5  28        2.95        0.09      4.43 o
   1   5  28       21.55       19.89      4.14 o
   2   5  28       10.34       10.79      3.28 o
   3   5  28        0.05       -2.98      2.00 o
   4   5  28       20.07       19.14      7.07 o
   5   5  28        1.84       -2.55     23.75 o
   0   6  28       55.54       57.64      6.33 o
   1   6  28       16.77       14.10      4.21 o
   2   6  28       27.40       17.92      3.95 o
   3   6  28        1.60        2.81      2.86 o
   4   6  28        4.32       15.00      7.11 o
   0   7  28       86.69       84.85     11.56 o
   1   7  28       25.61       17.16      5.21 o
   2   7  28        2.66        4.70      3.85 o
   3   7  28        4.92       12.97      8.44 o
   4   7  28        1.81        4.80      5.96 o
   0   8  28        0.10        0.45      7.37 o
   1   8  28        5.85        5.40      5.16 o
   2   8  28        2.81       13.45      4.35 o
   3   8  28        7.31       -0.68      6.18 o
   0   9  28       34.38       21.39      8.75 o
   1   9  28       15.12       13.56      5.21 o
   2   9  28       15.93       11.10      4.92 o
   0  10  28       24.30       14.83      9.25 o
   1  10  28       11.30       23.02      7.17 o
   1   0  29       24.04       23.31      4.49 o
   2   0  29        6.78        2.40      5.21 o
   3   0  29        8.32        4.87      3.21 o
   4   0  29       21.20       51.34     25.21 o
   5   0  29        0.08       -4.24     19.38 o
   0   1  29      392.51      432.82      9.28 o
   1   1  29        2.44        3.79      3.67 o
   2   1  29       45.07       54.72      3.48 o
   3   1  29       41.96       40.40      2.46 o
   4   1  29        4.49       18.64      8.30 o
   5   1  29        1.57        9.94     13.22 o
   0   2  29        0.57       -2.05      4.47 o
   1   2  29       12.75       16.42      3.76 o
   2   2  29       24.59       25.36      3.11 o
   3   2  29        1.55        3.58      1.80 o
   4   2  29       14.30        8.84      2.82 o
   5   2  29        1.70       15.98     11.47 o
   0   3  29      358.33      399.51     10.34 o
   1   3  29       23.23       33.50      4.12 o
   2   3  29       18.61       19.99      3.10 o
   3   3  29      117.74      151.54      8.73 o
   4   3  29       26.29       16.80      6.65 o
   5   3  29        3.75        8.90      8.47 o
   0   4  29      153.82      148.67     11.23 o
   1   4  29       57.57       58.52      4.48 o
   2   4  29       19.41        9.89      2.91 o
   3   4  29        1.12       -0.33      1.83 o
   4   4  29        6.63        5.38      5.72 o
   5   4  29        7.38       13.83     10.59 o
   0   5  29        2.04       -1.76      4.65 o
   1   5  29       71.00       55.43      5.16 o
   2   5  29       32.41       36.23      4.55 o
   3   5  29        7.44        8.20      3.87 o
   4   5  29        9.50        8.72      7.95 o
   0   6  29        0.42       -0.76      5.72 o
   1   6  29       16.50       20.21      3.90 o
   2   6  29       12.28        9.42      3.98 o
   3   6  29        2.78        8.87      5.18 o
   4   6  29        5.61       18.89      8.76 o
   0   7  29        8.51        7.22      6.83 o
   1   7  29       36.10       31.53      5.65 o
   2   7  29       20.09       18.03      4.28 o
   3   7  29        3.41       -2.34      6.20 o
   4   7  29        0.17        1.55      6.13 o
   0   8  29       14.70       11.11      8.42 o
   1   8  29        0.60       -3.90      4.24 o
   2   8  29        3.25        8.82      4.02 o
   3   8  29        1.81       -3.57      6.43 o
   0   9  29       17.12       18.13      8.39 o
   1   9  29        7.45        5.79      5.58 o
   2   9  29       28.40       22.70      5.18 o
   0   0  30      193.71      169.11     11.40 o
   1   0  30      165.47      214.18      6.62 o
   2   0  30       76.86       92.34      5.64 o
   3   0  30        0.01        1.05      3.13 o
   4   0  30       10.09       13.62     12.90 o
   0   1  30        4.90        4.77      4.25 o
   1   1  30        4.78        3.23      3.37 o
   2   1  30       16.52       14.36      2.70 o
   3   1  30       14.40       12.72      2.31 o
   4   1  30       12.98       18.27      9.84 o
   5   1  30        2.43       26.71     15.05 o
   0   2  30        2.82        4.04      5.71 o
   1   2  30       43.80       46.52      4.22 o
   2   2  30       81.92       77.51      3.46 o
   3   2  30        1.88        2.28      2.40 o
   4   2  30        5.91        6.43      3.44 o
   5   2  30        7.85       -1.80      7.87 o
   0   3  30       33.06       27.93      5.22 o
   1   3  30       33.23       35.72      3.84 o
   2   3  30        1.93        1.71      3.10 o
   3   3  30       10.03        9.81      2.09 o
   4   3  30        3.84       -3.46      5.94 o
   5   3  30        6.52        3.89      8.43 o
   0   4  30       27.45       30.81      6.48 o
   1   4  30       20.18       15.19      4.54 o
   2   4  30       27.14       24.18      4.08 o
   3   4  30        2.12        0.78      2.38 o
   4   4  30        3.69        5.56      5.67 o
   0   5  30       15.05       17.20      6.67 o
   1   5  30       29.98       18.19      4.21 o
   2   5  30        2.57        1.64      3.01 o
   3   5  30        6.33        8.26      4.66 o
   4   5  30        7.85       -2.34      6.47 o
   0   6  30        4.79        5.58      5.69 o
   1   6  30        3.40        1.64      3.71 o
   2   6  30       27.43       27.27      4.52 o
   3   6  30        6.84        2.74      4.81 o
   4   6  30        5.08        5.75      6.67 o
   0   7  30       33.00       22.61      6.46 o
   1   7  30        1.46       -0.15      4.10 o
   2   7  30        1.03        7.21      5.25 o
   3   7  30        5.31        4.52      6.08 o
   0   8  30       13.68       16.22      7.62 o
   1   8  30       33.81       26.93      5.32 o
   2   8  30        0.38        4.41      3.86 o
   0   9  30        1.10        5.71      7.79 o
   1   9  30        0.01        8.53      4.78 o
   1   0  31       11.82        5.09      3.82 o
   2   0  31        0.07        0.47      3.94 o
   3   0  31        4.64        2.81      2.92 o
   4   0  31        3.52        7.86     13.80 o
   0   1  31      104.88       93.99      6.27 o
   1   1  31       38.38       45.30      3.82 o
   2   1  31        4.05        0.40      2.75 o
   3   1  31        4.80        6.59      2.85 o
   4   1  31       10.12       19.67     10.76 o
   5   1  31        3.11       20.88     15.34 o
   0   2  31        0.02       -1.82      5.46 o
   1   2  31       79.56       78.53      4.33 o
   2   2  31       10.16       15.53      3.20 o
   3   2  31        5.32        4.04      2.59 o
   4   2  31        6.97        9.58      9.59 o
   5   2  31        2.70        7.67      9.35 o
   0   3  31        2.81        4.17      5.08 o
   1   3  31       26.15       17.47      4.40 o
   2   3  31       15.15       16.86      3.25 o
   3   3  31       23.39       21.29      2.84 o
   4   3  31        4.57        2.35      3.24 o
   0   4  31        6.55        6.57      5.87 o
   1   4  31       33.26       38.81      4.30 o
   2   4  31       19.89       22.41      4.49 o
   3   4  31        1.64        3.27      3.45 o
   4   4  31        1.16        5.33      8.56 o
   0   5  31        0.05        1.77      5.35 o
   1   5  31        5.68        7.32      4.55 o
   2   5  31        4.86        8.72      3.64 o
   3   5  31        5.01        4.97      4.48 o
   4   5  31        1.50        2.26      8.17 o
   0   6  31       12.01       12.95      5.66 o
   1   6  31       17.15       17.24      4.48 o
   2   6  31       18.20       25.59      6.21 o
   3   6  31        2.63       11.88      6.16 o
   0   7  31       19.81       28.27      7.07 o
   1   7  31       14.65        9.50      4.14 o
   2   7  31        1.72        4.61      4.78 o
   3   7  31        6.32       15.10     11.84 o
   0   8  31        9.55        7.03      6.54 o
   1   8  31        7.95        9.15      5.00 o
   2   8  31        1.73        4.00      4.49 o
   0   0  32        0.01        3.65      5.82 o
   1   0  32       51.61       56.35      6.78 o
   2   0  32       10.18       10.53      5.23 o
   3   0  32       10.04        8.09      5.18 o
   4   0  32        0.00        5.01     13.92 o
   0   1  32       18.50       23.48      5.82 o
   1   1  32        4.56        7.67      3.43 o
   2   1  32        9.49        9.27      3.32 o
   3   1  32       11.56        7.33      3.58 o
   4   1  32       19.09       28.76     15.51 o
   0   2  32       26.98       23.60      5.48 o
   1   2  32       18.28       18.44      4.02 o
   2   2  32        3.96        6.05      3.07 o
   3   2  32        5.55        3.13      2.78 o
   4   2  32        1.78        5.62      8.69 o
   0   3  32        1.66        1.10      4.77 o
   1   3  32       25.20       21.85      3.74 o
   2   3  32       26.92       18.40      3.57 o
   3   3  32        5.33        5.02      5.13 o
   4   3  32        4.61       -3.48      8.46 o
   0   4  32        0.52       -2.56      5.99 o
   1   4  32       13.67       11.44      4.40 o
   2   4  32       18.88       19.79      4.26 o
   3   4  32        5.21       11.65      5.75 o
   4   4  32        3.18        8.09      4.83 o
   0   5  32        3.56        5.15      7.12 o
   1   5  32        3.48        5.64      4.05 o
   2   5  32        2.08       -0.20      3.59 o
   3   5  32        3.03       12.55      6.54 o
   4   5  32        2.16        9.16      9.66 o
   0   6  32        5.84       11.17      6.66 o
   1   6  32       12.07       15.57      4.66 o
   2   6  32       11.43       -0.04      3.51 o
   3   6  32        0.27        1.24      4.72 o
   0   7  32        1.09       -3.08      9.31 o
   1   7  32        6.64        0.20      4.43 o
   2   7  32        7.32       19.34      5.17 o
   0   8  32        0.64       -8.41      6.79 o
   1   8  32        0.94        4.27      4.44 o
   1   0  33       35.32       20.84      5.36 o
   2   0  33       39.58       31.60      7.97 o
   3   0  33        6.00        4.53      3.75 o
   4   0  33        9.52       21.76     19.00 o
   0   1  33       64.20       96.66      8.36 o
   1   1  33        0.25       -2.16      3.30 o
   2   1  33       13.57        7.93      2.94 o
   3   1  33        2.13       -0.70      2.64 o
   4   1  33        4.97       -1.42      8.98 o
   0   2  33        9.48        9.80      5.18 o
   1   2  33        4.35        5.95      3.39 o
   2   2  33        3.95       -1.30      3.37 o
   3   2  33       22.27       22.10      5.53 o
   4   2  33        5.64       25.45     10.65 o
   0   3  33        0.06        2.46      4.76 o
   1   3  33        1.37        3.71      3.65 o
   2   3  33       10.12        8.89      3.14 o
   3   3  33        7.23        9.80      4.60 o
   4   3  33        1.46        1.67      9.33 o
   0   4  33        5.46        8.64      5.19 o
   1   4  33        2.17        5.31      3.64 o
   2   4  33        6.85        4.99      3.28 o
   3   4  33        0.91        7.00      5.52 o
   4   4  33        0.99       23.46     15.62 o
   0   5  33        0.26        1.89      5.61 o
   1   5  33        4.10        2.44      4.55 o
   2   5  33        2.00        4.91      4.51 o
   3   5  33        3.92       -1.53      6.88 o
   0   6  33        0.01       -1.50      5.93 o
   1   6  33        3.01       10.27      4.60 o
   2   6  33       18.73       15.76      4.87 o
   3   6  33        8.98        8.96      8.09 o
   0   7  33        0.33       -3.58      5.98 o
   1   7  33        0.41        4.06      4.37 o
   2   7  33        2.59       16.10      5.50 o
   0   0  34        2.41        9.30      8.66 o
   1   0  34       25.28       23.17      4.75 o
   2   0  34        0.89       -2.27      5.74 o
   3   0  34        0.57        3.15      4.98 o
   4   0  34        2.60       14.65     14.72 o
   0   1  34       20.33       14.15      4.69 o
   1   1  34        2.38        4.04      3.49 o
   2   1  34        0.47        2.73      2.72 o
   3   1  34        2.92        1.54      3.92 o
   4   1  34        5.51       25.38     10.15 o
   0   2  34        8.64        5.92      5.18 o
   1   2  34       43.34       32.48      4.24 o
   2   2  34        4.97        4.21      3.11 o
   3   2  34       10.19       15.31      6.51 o
   4   2  34        0.77       17.08     11.88 o
   0   3  34        0.00        2.57      6.14 o
   1   3  34        5.00        7.14      4.03 o
   2   3  34       10.77        6.02      3.89 o
   3   3  34        1.57       -2.66      6.34 o
   0   4  34        2.15        1.81      5.55 o
   1   4  34        3.58       10.18      4.25 o
   2   4  34        4.97        5.40      3.21 o
   3   4  34        1.34        1.22      6.35 o
   0   5  34        0.19       -0.81      5.63 o
   1   5  34        0.80        2.75      4.00 o
   2   5  34        1.80        6.75      4.09 o
   3   5  34        0.23        8.05      7.41 o
   0   6  34        0.28       -3.87      6.27 o
   1   6  34        2.86        3.45      4.52 o
   2   6  34        0.81        1.65      4.15 o
   0   7  34        3.30       11.71      7.35 o
   1   7  34        6.39        3.24      5.32 o
   1   0  35       27.01       16.26      5.78 o
   2   0  35        3.22       -8.24      5.49 o
   3   0  35       10.56        6.19     11.32 o
   0   1  35        1.89        0.32      4.83 o
   1   1  35        7.89       10.31      4.01 o
   2   1  35        9.67       10.16      3.73 o
   3   1  35        4.54        5.12      7.14 o
   0   2  35        8.23       11.15      6.57 o
   1   2  35        2.28        1.77      3.75 o
   2   2  35        7.68        7.66      3.47 o
   3   2  35       11.18       13.96      4.99 o
   0   3  35        0.28        0.93      6.08 o
   1   3  35        2.16        5.06      3.74 o
   2   3  35        1.95        6.02      3.37 o
   3   3  35        7.05        7.82      7.36 o
   0   4  35       25.68       23.86      6.81 o
   1   4  35        2.58       10.24      4.14 o
   2   4  35        1.69        4.22      3.46 o
   3   4  35        0.30        8.88      6.09 o
   0   5  35        1.69       -3.41      5.85 o
   1   5  35        1.00        4.97      4.71 o
   2   5  35        0.69        3.78      4.67 o
   0   6  35        4.90        7.14      6.60 o
   1   6  35        6.47        6.07      4.92 o
   0   0  36       56.12       36.97      8.88 o
   1   0  36        0.08        2.10      4.11 o
   2   0  36        4.37        9.57      5.67 o
   3   0  36       34.13       53.61     22.40 o
   0   1  36        2.59       -1.14      4.96 o
   1   1  36        2.07        3.26      3.45 o
   2   1  36        0.05        0.65      4.07 o
   3   1  36        0.55       -0.52      7.26 o
   0   2  36        0.53        4.02      5.97 o
   1   2  36        2.76       -0.15      3.40 o
   2   2  36        1.54        4.19      3.83 o
   3   2  36        4.71       11.22      9.06 o
   0   3  36        2.40        5.70      6.33 o
   1   3  36        0.21        3.29      4.46 o
   2   3  36        3.92        5.43      4.00 o
   0   4  36        0.40        8.75      5.55 o
   1   4  36        1.73        4.76      4.08 o
   2   4  36        5.57       16.76      4.80 o
   0   5  36        0.00        6.68      5.72 o
   1   5  36        5.10        5.90      4.14 o
   1   0  37        6.67       14.34      6.83 o
   2   0  37        0.32       -7.11      6.81 o
   0   1  37       27.99       14.13      5.14 o
   1   1  37        2.51        1.40      3.25 o
   2   1  37        3.28        6.86      4.09 o
   0   2  37        0.09        2.56      6.36 o
   1   2  37        9.04       10.09      4.15 o
   2   2  37        0.42        2.05      4.28 o
   0   3  37        4.50        5.52      6.00 o
   1   3  37        0.98        0.88      3.87 o
   2   3  37        0.64       12.79      4.81 o
   0   4  37        8.43       11.81      7.29 o
   1   4  37        6.97       13.76      4.74 o
   0   0  38        0.55        3.37      8.00 o
   1   0  38        3.25        8.42      6.18 o
   2   0  38        0.65        8.42      5.59 o
   0   1  38        1.48       -2.97      5.83 o
   1   1  38        6.05        3.06      4.30 o
   2   1  38        1.25        3.11      4.44 o
   0   2  38       14.44       12.28      5.98 o
   1   2  38        3.41       11.47      4.48 o
   0   3  38        1.68        6.67      5.94 o
   1   3  38        5.02       13.93      4.73 o
   1   0  39        0.36       13.41      6.04 o
   0   1  39        6.67        4.73      6.75 o
 
